# Supplementary material for: Screening and regulatory mechanism exploration of M1 macrophage polarization and efferocytosis-related biomarkers in coronary heart disease
Source: Front Cardiovasc Med. 2024 Dec 5;11:1478827. doi: 10.3389/fcvm.2024.1478827 (PMC11669322; doi:10.3389/fcvm.2024.1478827)
Supplement: Supplementary file 1 [file Table1.xlsx]

## Sheet: Sheet1
Supplementary Table 1. Basic information of dataset GSE4218
	characteristics_ch1	characteristics_ch1.1	characteristics_ch1.2	characteristics_ch1.3
GSM1033576	tissue: whole blood	gender: male	age (y): 50	disease state: control
GSM1033577	tissue: whole blood	gender: male	age (y): 51	disease state: control
GSM1033578	tissue: whole blood	gender: male	age (y): 53	disease state: control
GSM1033579	tissue: whole blood	gender: male	age (y): 52	disease state: control
GSM1033580	tissue: whole blood	gender: male	age (y): 48	disease state: control
GSM1033581	tissue: whole blood	gender: male	age (y): 48	disease state: control
GSM1033582	tissue: whole blood	gender: male	age (y): 46	disease state: control
GSM1033583	tissue: whole blood	gender: male	age (y): 53	disease state: control
GSM1033584	tissue: whole blood	gender: male	age (y): 48	disease state: control
GSM1033585	tissue: whole blood	gender: male	age (y): 55	disease state: control
GSM1033586	tissue: whole blood	gender: male	age (y): 53	disease state: control
GSM1033587	tissue: whole blood	gender: male	age (y): 50	disease state: coronary artery disease
GSM1033588	tissue: whole blood	gender: male	age (y): 50	disease state: coronary artery disease
GSM1033589	tissue: whole blood	gender: male	age (y): 46	disease state: coronary artery disease
GSM1033590	tissue: whole blood	gender: male	age (y): 50	disease state: coronary artery disease
GSM1033591	tissue: whole blood	gender: male	age (y): 41	disease state: coronary artery disease
GSM1033592	tissue: whole blood	gender: male	age (y): 57	disease state: coronary artery disease
GSM1033593	tissue: whole blood	gender: male	age (y): 52	disease state: coronary artery disease
GSM1033594	tissue: whole blood	gender: male	age (y): 43	disease state: coronary artery disease
GSM1033595	tissue: whole blood	gender: male	age (y): 45	disease state: coronary artery disease
GSM1033596	tissue: whole blood	gender: male	age (y): 49	disease state: coronary artery disease
GSM1033597	tissue: whole blood	gender: male	age (y): 51	disease state: coronary artery disease
GSM1033598	tissue: whole blood	gender: male	age (y): 48	disease state: coronary artery disease
GSM1033599	tissue: whole blood	gender: male	age (y): 47	disease state: coronary artery disease
