# Supplementary material for: Screening and regulatory mechanism exploration of M1 macrophage polarization and efferocytosis-related biomarkers in coronary heart disease
Source: Front Cardiovasc Med. 2024 Dec 5;11:1478827. doi: 10.3389/fcvm.2024.1478827 (PMC11669322; doi:10.3389/fcvm.2024.1478827)
Supplement: Supplementary file 2 [file Table2.xlsx]

## Sheet: Sheet1
Supplementary Table 2. Basic information of dataset GSE113079
	characteristics_ch1	characteristics_ch1.1	gender:ch1	tissue:ch1
GSM3095926	tissue: whole blood	gender: male	male	whole blood
GSM3095927	tissue: whole blood	gender: male	male	whole blood
GSM3095928	tissue: whole blood	gender: male	male	whole blood
GSM3095929	tissue: whole blood	gender: male	male	whole blood
GSM3095930	tissue: whole blood	gender: male	male	whole blood
GSM3095931	tissue: whole blood	gender: male	male	whole blood
GSM3095932	tissue: whole blood	gender: male	male	whole blood
GSM3095933	tissue: whole blood	gender: male	male	whole blood
GSM3095934	tissue: whole blood	gender: male	male	whole blood
GSM3095935	tissue: whole blood	gender: male	male	whole blood
GSM3095936	tissue: whole blood	gender: male	male	whole blood
GSM3095937	tissue: whole blood	gender: male	male	whole blood
GSM3095938	tissue: whole blood	gender: male	male	whole blood
GSM3095939	tissue: whole blood	gender: male	male	whole blood
GSM3095940	tissue: whole blood	gender: male	male	whole blood
GSM3095941	tissue: whole blood	gender: male	male	whole blood
GSM3095942	tissue: whole blood	gender: male	male	whole blood
GSM3095943	tissue: whole blood	gender: male	male	whole blood
GSM3095944	tissue: whole blood	gender: male	male	whole blood
GSM3095945	tissue: whole blood	gender: male	male	whole blood
GSM3095946	tissue: whole blood	gender: male	male	whole blood
GSM3095947	tissue: whole blood	gender: male	male	whole blood
GSM3095948	tissue: whole blood	gender: male	male	whole blood
GSM3095949	tissue: whole blood	gender: male	male	whole blood
GSM3095950	tissue: whole blood	gender: male	male	whole blood
GSM3095951	tissue: whole blood	gender: male	male	whole blood
GSM3095952	tissue: whole blood	gender: male	male	whole blood
GSM3095953	tissue: whole blood	gender: male	male	whole blood
GSM3095954	tissue: whole blood	gender: male	male	whole blood
GSM3095955	tissue: whole blood	gender: male	male	whole blood
GSM3095956	tissue: whole blood	gender: male	male	whole blood
GSM3095957	tissue: whole blood	gender: male	male	whole blood
GSM3095958	tissue: whole blood	gender: male	male	whole blood
GSM3095959	tissue: whole blood	gender: male	male	whole blood
GSM3095960	tissue: whole blood	gender: male	male	whole blood
GSM3095961	tissue: whole blood	gender: male	male	whole blood
GSM3095962	tissue: whole blood	gender: male	male	whole blood
GSM3095963	tissue: whole blood	gender: male	male	whole blood
GSM3095964	tissue: whole blood	gender: male	male	whole blood
GSM3095965	tissue: whole blood	gender: male	male	whole blood
GSM3095966	tissue: whole blood	gender: male	male	whole blood
GSM3095967	tissue: whole blood	gender: male	male	whole blood
GSM3095968	tissue: whole blood	gender: male	male	whole blood
GSM3095969	tissue: whole blood	gender: male	male	whole blood
GSM3095970	tissue: whole blood	gender: male	male	whole blood
GSM3095971	tissue: whole blood	gender: male	male	whole blood
GSM3095972	tissue: whole blood	gender: male	male	whole blood
GSM3095973	tissue: whole blood	gender: male	male	whole blood
GSM3095974	tissue: whole blood	gender: male	male	whole blood
GSM3095975	tissue: whole blood	gender: male	male	whole blood
GSM3095976	tissue: whole blood	gender: male	male	whole blood
GSM3095977	tissue: whole blood	gender: male	male	whole blood
GSM3095978	tissue: whole blood	gender: male	male	whole blood
GSM3095979	tissue: whole blood	gender: male	male	whole blood
GSM3095980	tissue: whole blood	gender: male	male	whole blood
GSM3095981	tissue: whole blood	gender: male	male	whole blood
GSM3095982	tissue: whole blood	gender: male	male	whole blood
GSM3095983	tissue: whole blood	gender: male	male	whole blood
GSM3095984	tissue: whole blood	gender: male	male	whole blood
GSM3095985	tissue: whole blood	gender: male	male	whole blood
GSM3095986	tissue: whole blood	gender: male	male	whole blood
GSM3095987	tissue: whole blood	gender: male	male	whole blood
GSM3095988	tissue: whole blood	gender: male	male	whole blood
GSM3095989	tissue: whole blood	gender: male	male	whole blood
GSM3095990	tissue: whole blood	gender: male	male	whole blood
GSM3095991	tissue: whole blood	gender: male	male	whole blood
GSM3095992	tissue: whole blood	gender: male	male	whole blood
GSM3095993	tissue: whole blood	gender: male	male	whole blood
GSM3095994	tissue: whole blood	gender: male	male	whole blood
GSM3095995	tissue: whole blood	gender: male	male	whole blood
GSM3095996	tissue: whole blood	gender: male	male	whole blood
GSM3095997	tissue: whole blood	gender: male	male	whole blood
GSM3095998	tissue: whole blood	gender: male	male	whole blood
GSM3095999	tissue: whole blood	gender: male	male	whole blood
GSM3096000	tissue: whole blood	gender: male	male	whole blood
GSM3096001	tissue: whole blood	gender: male	male	whole blood
GSM3096002	tissue: whole blood	gender: male	male	whole blood
GSM3096003	tissue: whole blood	gender: male	male	whole blood
GSM3096004	tissue: whole blood	gender: male	male	whole blood
GSM3096005	tissue: whole blood	gender: male	male	whole blood
GSM3096006	tissue: whole blood	gender: male	male	whole blood
GSM3096007	tissue: whole blood	gender: male	male	whole blood
GSM3096008	tissue: whole blood	gender: male	male	whole blood
GSM3096009	tissue: whole blood	gender: male	male	whole blood
GSM3096010	tissue: whole blood	gender: male	male	whole blood
GSM3096011	tissue: whole blood	gender: male	male	whole blood
GSM3096012	tissue: whole blood	gender: male	male	whole blood
GSM3096013	tissue: whole blood	gender: male	male	whole blood
GSM3096014	tissue: whole blood	gender: male	male	whole blood
GSM3096015	tissue: whole blood	gender: male	male	whole blood
GSM3096016	tissue: whole blood	gender: male	male	whole blood
GSM3096017	tissue: whole blood	gender: male	male	whole blood
GSM3096018	tissue: whole blood	gender: male	male	whole blood
GSM3096019	tissue: whole blood	gender: male	male	whole blood
GSM3096020	tissue: whole blood	gender: male	male	whole blood
GSM3096021	tissue: whole blood	gender: male	male	whole blood
GSM3096022	tissue: whole blood	gender: male	male	whole blood
GSM3096023	tissue: whole blood	gender: male	male	whole blood
GSM3096024	tissue: whole blood	gender: male	male	whole blood
GSM3096025	tissue: whole blood	gender: male	male	whole blood
GSM3096026	tissue: whole blood	gender: male	male	whole blood
GSM3096027	tissue: whole blood	gender: male	male	whole blood
GSM3096028	tissue: whole blood	gender: male	male	whole blood
GSM3096029	tissue: whole blood	gender: male	male	whole blood
GSM3096030	tissue: whole blood	gender: male	male	whole blood
GSM3096031	tissue: whole blood	gender: male	male	whole blood
GSM3096032	tissue: whole blood	gender: male	male	whole blood
GSM3096033	tissue: whole blood	gender: male	male	whole blood
GSM3096034	tissue: whole blood	gender: male	male	whole blood
GSM3096035	tissue: whole blood	gender: male	male	whole blood
GSM3096036	tissue: whole blood	gender: male	male	whole blood
GSM3096037	tissue: whole blood	gender: male	male	whole blood
GSM3096038	tissue: whole blood	gender: male	male	whole blood
GSM3096039	tissue: whole blood	gender: male	male	whole blood
GSM3096040	tissue: whole blood	gender: male	male	whole blood
GSM3096041	tissue: whole blood	gender: male	male	whole blood
GSM3096042	tissue: whole blood	gender: male	male	whole blood
GSM3096043	tissue: whole blood	gender: male	male	whole blood
GSM3096044	tissue: whole blood	gender: male	male	whole blood
GSM3096045	tissue: whole blood	gender: male	male	whole blood
GSM3096046	tissue: whole blood	gender: male	male	whole blood
GSM3096047	tissue: whole blood	gender: male	male	whole blood
GSM3096048	tissue: whole blood	gender: male	male	whole blood
GSM3096049	tissue: whole blood	gender: male	male	whole blood
GSM3096050	tissue: whole blood	gender: male	male	whole blood
GSM3096051	tissue: whole blood	gender: male	male	whole blood
GSM3096052	tissue: whole blood	gender: male	male	whole blood
GSM3096053	tissue: whole blood	gender: male	male	whole blood
GSM3096054	tissue: whole blood	gender: male	male	whole blood
GSM3096055	tissue: whole blood	gender: male	male	whole blood
GSM3096056	tissue: whole blood	gender: male	male	whole blood
GSM3096057	tissue: whole blood	gender: male	male	whole blood
GSM3096058	tissue: whole blood	gender: male	male	whole blood
GSM3096059	tissue: whole blood	gender: male	male	whole blood
GSM3096060	tissue: whole blood	gender: male	male	whole blood
GSM3096061	tissue: whole blood	gender: male	male	whole blood
GSM3096062	tissue: whole blood	gender: male	male	whole blood
GSM3096063	tissue: whole blood	gender: male	male	whole blood
GSM3096064	tissue: whole blood	gender: male	male	whole blood
GSM3096065	tissue: whole blood	gender: male	male	whole blood
GSM3096066	tissue: whole blood	gender: male	male	whole blood
