# Supplementary material for: Screening and regulatory mechanism exploration of M1 macrophage polarization and efferocytosis-related biomarkers in coronary heart disease
Source: Front Cardiovasc Med. 2024 Dec 5;11:1478827. doi: 10.3389/fcvm.2024.1478827 (PMC11669322; doi:10.3389/fcvm.2024.1478827)
Supplement: Supplementary file 3 [file Table3.xlsx]

## Sheet: Sheet1
Supplementary Table 3. Efferocytosis-related genes
symbol
ABCA1
ADAM10
ADAM17
ADAM9
ARG1
ARNT
AXL
BAI1
CCL21
CD47
CPT1A
CX3CL1
CX3CR1
CXCR4
DNAse1
DNAse1L1
DNAse2
DNM1L
DOCK1
DOCK2
DOCK3
DOCK4
DOCK5
ELMO1
ELMO2
ELMO3
EPO
HIF1A
HMBG1
IL10
LRP1
MBTPS1
mcf2
MERTK
NR1H4
ODC1
OSR1
P2RX7
P2RY12
P2RY2
P2RY6
PANX1
PDK1
PDK4
PGE2
PPARA
PPARG
PQLC2
RAC1
SGK1
SIRPA
SLC12A4
SLC14A1
SLC16A1
SLC16A2
SLC20A1
SLC25A1
SLC25A10
SLC26A6
SLC2A1
SLC35A4
SLC46A1
SLC4A7
SLC6A6
SLC7A7
SPAK
STAB2
Tim3
TIM4
TNF
TNFECRSF1
Tyro3
UCP2
WNK1
