# Supplementary material for: Screening and regulatory mechanism exploration of M1 macrophage polarization and efferocytosis-related biomarkers in coronary heart disease
Source: Front Cardiovasc Med. 2024 Dec 5;11:1478827. doi: 10.3389/fcvm.2024.1478827 (PMC11669322; doi:10.3389/fcvm.2024.1478827)
Supplement: Supplementary file 4 [file Table4.xlsx]

## Sheet: Sheet1
Supplementary Table 4. Clinical information of patients..
	gender	age(years)	Body Mass Index (BMI)	blood pressure(mmHg)
patient 1	male	56	23	133/82
patient 2	male	73	23	90/57
patient 3	male	65	22	102/77
patient 4	female	72	22	151/90
patient 5	female	77	24	117/82
normal person 1	male	60	22	130/70
normal person 2	male	66	28	161/76
normal person 3	female	59	26	124/76
normal person 4	male	59	23	119/86
normal person 5	female	72	27	151/77
