# Supplementary material for: Screening and regulatory mechanism exploration of M1 macrophage polarization and efferocytosis-related biomarkers in coronary heart disease
Source: Front Cardiovasc Med. 2024 Dec 5;11:1478827. doi: 10.3389/fcvm.2024.1478827 (PMC11669322; doi:10.3389/fcvm.2024.1478827)
Supplement: Supplementary file 5 [file Table5.xlsx]

## Sheet: Sheet1
Supplementary Table 5. Differentially expressed genes in the dataset GSE113079.
Gene	logFC	AveExpr	t	P.Value	adj.P.Val	B	color
GNG2	-1.08822	2.25138	-16.1772	4.09e-34	2.8e-31	67.0114	Down expression
NPC1	-0.938246	0.582162	-15.2262	1e-31	2.98e-29	61.5623	Down expression
GRIN3B	-1.13438	-0.446248	-15.0629	2.61e-31	6.73e-29	60.6179	Down expression
MYBL1	-1.19662	2.37171	-14.9777	4.29e-31	1e-28	60.1241	Down expression
ANKRD36B	-0.661955	3.19451	-14.5904	4.17e-30	7.03e-28	57.8706	Down expression
RNF125	-1.3064	0.283707	-14.3444	1.78e-29	2.61e-27	56.4325	Down expression
KIF3A	-1.08743	-0.46258	-14.2791	2.62e-29	3.72e-27	56.0503	Down expression
CEP120	-1.05535	-1.51569	-14.2661	2.83e-29	3.95e-27	55.974	Down expression
PRKCH	-0.944142	2.70336	-14.1698	5.01e-29	6.77e-27	55.4096	Down expression
TBCC	-0.893036	0.112645	-14.0219	1.2e-28	1.52e-26	54.5406	Down expression
MAPK9	-0.685404	-0.0373917	-14.0137	1.26e-28	1.58e-26	54.4921	Down expression
SRPK2	-0.808489	0.189608	-13.929	2.09e-28	2.53e-26	53.994	Down expression
ZNF286A	-0.859716	-1.15662	-13.8357	3.64e-28	4.3e-26	53.4447	Down expression
CHIC2	-0.769582	4.05062	-13.8144	4.13e-28	4.8e-26	53.319	Down expression
TDP1	-0.819459	-0.135887	-13.7648	5.54e-28	6.33e-26	53.027	Down expression
TMEM41A	-0.567004	-0.88383	-13.753	5.95e-28	6.76e-26	52.9569	Down expression
FAM169A	-1.47655	-1.65077	-13.5439	2.07e-27	2.15e-25	51.7227	Down expression
FAM107B	-0.645809	1.31962	-13.5106	2.52e-27	2.61e-25	51.5258	Down expression
CBLB	-0.912632	2.10778	-13.5076	2.57e-27	2.64e-25	51.5081	Down expression
GPN1	-1.13897	-0.34571	-13.4651	3.31e-27	3.29e-25	51.2569	Down expression
TOPORS	-1.14908	0.351663	-13.4391	3.86e-27	3.78e-25	51.1028	Down expression
SEC22B	-0.90458	1.3916	-13.3668	5.95e-27	5.66e-25	50.6749	Down expression
PNRC2	-0.562149	2.369	-13.3511	6.54e-27	6.13e-25	50.5821	Down expression
FAM190B	-0.782445	1.79173	-13.3499	6.58e-27	6.14e-25	50.575	Down expression
ARL4C	-1.04068	2.97429	-13.2942	9.18e-27	8.41e-25	50.245	Down expression
AKAP5	-1.75359	0.497579	-13.2826	9.84e-27	8.96e-25	50.1764	Down expression
MMADHC	-0.644667	0.936672	-13.2624	1.11e-26	1e-24	50.0564	Down expression
CSNK1A1	-1.97405	-1.26307	-13.2592	1.13e-26	1.02e-24	50.0379	Down expression
IDI1	-1.33257	2.08179	-13.2151	1.47e-26	1.29e-24	49.7764	Down expression
DDX3Y	-0.784325	1.45413	-13.2046	1.57e-26	1.37e-24	49.7142	Down expression
SH2D2A	-1.42986	1.2918	-13.1599	2.05e-26	1.76e-24	49.449	Down expression
P2RY8	-0.816443	1.5752	-13.1477	2.21e-26	1.87e-24	49.3767	Down expression
BRF2	-1.10757	-3.57526	-13.1474	2.21e-26	1.87e-24	49.3748	Down expression
BRWD1	-0.826038	1.14165	-13.1106	2.76e-26	2.3e-24	49.1563	Down expression
UTY	-0.59262	0.926884	-13.0908	3.1e-26	2.55e-24	49.0387	Down expression
RCN2	-1.58912	-1.59508	-13.0589	3.76e-26	3.07e-24	48.8493	Down expression
CEP78	-1.14367	2.79805	-13.0461	4.06e-26	3.29e-24	48.7735	Down expression
ST3GAL1	-0.595034	1.09259	-13.0425	4.14e-26	3.35e-24	48.7525	Down expression
JOSD1	-1.05804	-0.626893	-13.0178	4.8e-26	3.85e-24	48.6056	Down expression
IL18R1	-1.32146	0.597425	-13.0168	4.83e-26	3.86e-24	48.5997	Down expression
ZZEF1	-0.705536	-0.0268015	-12.999	5.38e-26	4.24e-24	48.4939	Down expression
SUPT16H	-0.617127	0.292899	-12.9989	5.38e-26	4.24e-24	48.4935	Down expression
HOPX	-1.58825	0.0120749	-12.9868	5.79e-26	4.53e-24	48.4212	Down expression
SYTL2	-1.41918	0.752563	-12.9805	6.01e-26	4.68e-24	48.3842	Down expression
NUP210	-0.614609	1.07286	-12.9493	7.24e-26	5.54e-24	48.1989	Down expression
ZC3H11A	-0.60924	1.76957	-12.8298	1.48e-25	1.1e-23	47.4884	Down expression
PIP4K2A	-0.734403	1.44276	-12.8274	1.51e-25	1.11e-23	47.474	Down expression
RIOK1	-0.691697	0.138712	-12.8148	1.62e-25	1.19e-23	47.3996	Down expression
PIK3R1	-1.28035	-0.250469	-12.814	1.63e-25	1.2e-23	47.3945	Down expression
RNF19A	-0.754899	3.16163	-12.7805	1.99e-25	1.44e-23	47.1954	Down expression
SLC25A38	-0.857456	0.776596	-12.7499	2.4e-25	1.71e-23	47.0136	Down expression
PDCL	-1.32358	-2.87347	-12.7477	2.43e-25	1.72e-23	47.0006	Down expression
P4HTM	-0.602388	-1.36884	-12.7383	2.57e-25	1.81e-23	46.9444	Down expression
TNKS	-0.979317	-1.92753	-12.7089	3.06e-25	2.12e-23	46.7694	Down expression
GPATCH8	-0.812504	-0.518771	-12.6843	3.55e-25	2.44e-23	46.6233	Down expression
SOCS2	-1.38498	-2.87836	-12.6454	4.49e-25	3.01e-23	46.3918	Down expression
C20orf3	-0.902431	0.277657	-12.6235	5.12e-25	3.4e-23	46.2614	Down expression
SYNE1	-0.798325	2.15762	-12.5982	5.96e-25	3.91e-23	46.1107	Down expression
EXOSC10	-1.12306	-0.518054	-12.5495	7.98e-25	5.15e-23	45.8206	Down expression
ARAP2	-0.993974	0.573336	-12.5426	8.32e-25	5.3e-23	45.7794	Down expression
ZNF644	-0.616294	2.40624	-12.5279	9.09e-25	5.77e-23	45.6923	Down expression
ARIH2	-0.632457	0.723189	-12.5113	1e-24	6.34e-23	45.5935	Down expression
FYN	-1.04732	3.27077	-12.4784	1.22e-24	7.65e-23	45.3972	Down expression
NCAPD3	-1.0845	-2.38518	-12.4774	1.23e-24	7.67e-23	45.391	Down expression
CRIPT	-0.617202	3.12916	-12.4624	1.35e-24	8.37e-23	45.302	Down expression
EHBP1	-0.512185	2.21586	-12.4552	1.41e-24	8.69e-23	45.259	Down expression
C1QTNF3	-0.849954	0.322892	-12.4324	1.61e-24	9.93e-23	45.1233	Down expression
PCSK7	-0.526667	1.48679	-12.4161	1.78e-24	1.09e-22	45.0261	Down expression
MCM3AP	-0.612675	1.29937	-12.4059	1.89e-24	1.15e-22	44.9652	Down expression
TGFBR3	-1.25646	2.84017	-12.3953	2.02e-24	1.21e-22	44.9021	Down expression
TOMM20	-0.722861	1.67372	-12.3924	2.05e-24	1.23e-22	44.8848	Down expression
CRADD	-0.644348	-1.344	-12.3896	2.09e-24	1.25e-22	44.8685	Down expression
F2R	-1.29183	-1.52504	-12.3698	2.35e-24	1.38e-22	44.7505	Down expression
KIAA1267	-0.599117	0.768195	-12.361	2.48e-24	1.45e-22	44.6978	Down expression
SBDS	-0.768557	1.72371	-12.3358	2.89e-24	1.67e-22	44.5476	Down expression
TRIM39	-0.861152	-0.244511	-12.3212	3.15e-24	1.8e-22	44.4606	Down expression
SRSF10	-0.575546	0.332177	-12.3163	3.24e-24	1.85e-22	44.4315	Down expression
PDLIM2	-0.61761	-0.108548	-12.3055	3.46e-24	1.96e-22	44.3669	Down expression
PRPF39	-0.725394	-1.09594	-12.2917	3.76e-24	2.11e-22	44.2847	Down expression
CHD6	-0.508956	1.20295	-12.2756	4.14e-24	2.31e-22	44.189	Down expression
KLF3	-1.33042	0.697657	-12.2742	4.18e-24	2.32e-22	44.1803	Down expression
RORA	-1.25366	2.74895	-12.2355	5.28e-24	2.9e-22	43.9496	Down expression
MOAP1	-0.797625	0.709232	-12.2351	5.29e-24	2.9e-22	43.9473	Down expression
C7orf46	-0.707471	-0.997732	-12.2214	5.74e-24	3.13e-22	43.8658	Down expression
SLC25A36	-1.14386	-0.00276761	-12.2022	6.44e-24	3.46e-22	43.7515	Down expression
NAA30	-0.570756	-0.574602	-12.1921	6.85e-24	3.65e-22	43.6908	Down expression
ZCCHC3	-1.04481	-1.58351	-12.1916	6.87e-24	3.65e-22	43.6883	Down expression
LOC100505857	-1.23765	-1.59053	-12.1898	6.95e-24	3.68e-22	43.6772	Down expression
FAM82A2	-0.618268	0.712537	-12.1812	7.31e-24	3.84e-22	43.6261	Down expression
SYNE2	-0.666443	2.71382	-12.1799	7.37e-24	3.86e-22	43.6181	Down expression
LCK	-0.68137	2.11572	-12.1654	8.04e-24	4.14e-22	43.5317	Down expression
DDX31	-0.716389	-0.2707	-12.1542	8.6e-24	4.4e-22	43.465	Down expression
GMDS	-1.04825	-0.591423	-12.152	8.72e-24	4.44e-22	43.4518	Down expression
PWP1	-0.989326	-0.470263	-12.117	1.08e-23	5.4e-22	43.2433	Down expression
NXT2	-0.848027	-0.323046	-12.0892	1.27e-23	6.32e-22	43.0777	Down expression
TTC3	-0.716897	-0.0377991	-12.083	1.32e-23	6.53e-22	43.0404	Down expression
USP24	-1.3435	-0.45556	-12.0809	1.34e-23	6.6e-22	43.0279	Down expression
SRSF7	-0.528003	1.75288	-12.0691	1.44e-23	7.06e-22	42.9576	Down expression
ZC3H15	-0.680408	2.71654	-12.0662	1.46e-23	7.17e-22	42.9405	Down expression
ZNHIT6	-0.697651	-0.503476	-12.0629	1.49e-23	7.3e-22	42.9204	Down expression
KDM4C	-0.525024	-0.50134	-12.0564	1.55e-23	7.51e-22	42.8818	Down expression
KBTBD2	-0.985804	-0.372084	-12.0429	1.68e-23	8.11e-22	42.8014	Down expression
ANGEL2	-1.09713	-0.471736	-12.0339	1.77e-23	8.52e-22	42.7479	Down expression
ZNF195	-0.55405	1.43279	-11.9922	2.28e-23	1.07e-21	42.499	Down expression
SIGIRR	-0.784389	1.85957	-11.922	3.48e-23	1.59e-21	42.08	Down expression
MYNN	-0.51872	-0.2597	-11.8961	4.07e-23	1.85e-21	41.9256	Down expression
BAG2	-1.14556	-1.97735	-11.8761	4.59e-23	2.06e-21	41.8062	Down expression
CCDC115	-0.761386	0.135924	-11.8726	4.69e-23	2.1e-21	41.7859	Down expression
NR2C1	-0.861654	0.348722	-11.8717	4.71e-23	2.11e-21	41.7801	Down expression
EXOC8	-0.703115	0.29099	-11.857	5.15e-23	2.27e-21	41.6925	Down expression
TPRG1L	-0.568058	0.381663	-11.8449	5.54e-23	2.42e-21	41.6202	Down expression
STAG1	-1.28029	-2.85275	-11.8259	6.21e-23	2.69e-21	41.5071	Down expression
PDCL3	-0.604318	0.181466	-11.8197	6.44e-23	2.78e-21	41.4704	Down expression
GFPT1	-0.661282	0.333882	-11.8144	6.65e-23	2.86e-21	41.4386	Down expression
TSEN54	-0.729547	1.92501	-11.8128	6.72e-23	2.88e-21	41.429	Down expression
DDX27	-0.936441	-0.639967	-11.8121	6.75e-23	2.89e-21	41.4248	Down expression
MRPL9	-0.938036	1.07338	-11.8029	7.13e-23	3.04e-21	41.3699	Down expression
POLDIP2	-0.611691	-0.735916	-11.7629	9.07e-23	3.84e-21	41.1313	Down expression
DDX23	-1.08238	-1.77716	-11.7549	9.52e-23	3.98e-21	41.0838	Down expression
SYT11	-1.45384	-1.44191	-11.7512	9.74e-23	4.07e-21	41.0613	Down expression
JAZF1	-0.703702	-0.513768	-11.7403	1.04e-22	4.32e-21	40.9964	Down expression
C1orf21	-1.25591	2.51753	-11.7386	1.05e-22	4.36e-21	40.9865	Down expression
C10orf118	-0.963245	-1.72204	-11.737	1.06e-22	4.39e-21	40.977	Down expression
EXOC6B	-0.640068	-0.629641	-11.7339	1.08e-22	4.47e-21	40.9581	Down expression
PSME4	-0.803409	-1.4586	-11.7289	1.11e-22	4.59e-21	40.9287	Down expression
KLRB1	-1.05151	2.37131	-11.7244	1.14e-22	4.7e-21	40.9015	Down expression
SMARCAD1	-1.00793	1.12088	-11.7237	1.15e-22	4.71e-21	40.8975	Down expression
POLR3E	-0.553594	-0.211749	-11.7189	1.18e-22	4.84e-21	40.8689	Down expression
G2E3	-1.03763	0.11142	-11.7175	1.19e-22	4.87e-21	40.8603	Down expression
ZNF831	-0.918261	-1.33736	-11.7144	1.22e-22	4.94e-21	40.8418	Down expression
CD6	-0.925267	0.841736	-11.7128	1.23e-22	4.98e-21	40.8325	Down expression
SIKE1	-0.783091	0.361712	-11.7098	1.25e-22	5.02e-21	40.8148	Down expression
PRKCQ	-0.96561	0.331127	-11.7047	1.29e-22	5.15e-21	40.7845	Down expression
THOC4	-0.901882	-1.56272	-11.702	1.31e-22	5.21e-21	40.7678	Down expression
TOE1	-0.582304	0.725795	-11.7019	1.31e-22	5.21e-21	40.7674	Down expression
IVNS1ABP	-0.657318	1.43519	-11.7014	1.31e-22	5.21e-21	40.7648	Down expression
POLR3F	-1.21273	-1.6934	-11.6948	1.37e-22	5.4e-21	40.7254	Down expression
NFKB1	-0.753684	0.179122	-11.688	1.42e-22	5.61e-21	40.6843	Down expression
SYTL3	-0.904674	0.636569	-11.681	1.49e-22	5.81e-21	40.6429	Down expression
EIF3D	-0.586236	0.977421	-11.6544	1.74e-22	6.77e-21	40.4842	Down expression
PARP2	-1.19662	-3.48344	-11.6499	1.79e-22	6.93e-21	40.4571	Down expression
KIAA1147	-0.567844	1.80243	-11.6489	1.8e-22	6.95e-21	40.4517	Down expression
PRPF38B	-0.516766	2.7032	-11.6478	1.81e-22	6.99e-21	40.4447	Down expression
JMY	-0.874185	-0.803914	-11.6471	1.82e-22	7.01e-21	40.4404	Down expression
WIPF1	-0.54723	3.00438	-11.6382	1.92e-22	7.33e-21	40.3874	Down expression
COX5A	-1.06747	-2.38238	-11.6269	2.06e-22	7.82e-21	40.3204	Down expression
MGAT4A	-0.934958	2.83212	-11.6259	2.07e-22	7.85e-21	40.3143	Down expression
C20orf7	-0.850932	0.600107	-11.6221	2.12e-22	8.01e-21	40.2919	Down expression
ARIH1	-0.642819	1.62578	-11.607	2.32e-22	8.76e-21	40.2014	Down expression
RASA2	-0.563874	2.19297	-11.597	2.46e-22	9.29e-21	40.1419	Down expression
ITPR3	-1.28384	2.36263	-11.573	2.85e-22	1.06e-20	39.9989	Down expression
Q59GX9	-0.570186	2.64836	-11.5618	3.04e-22	1.13e-20	39.9321	Down expression
FOXK1	-0.779266	-0.113723	-11.5594	3.09e-22	1.14e-20	39.9178	Down expression
GLMN	-0.656586	0.691204	-11.5578	3.12e-22	1.15e-20	39.9083	Down expression
RPS6KB1	-0.548117	0.759784	-11.5242	3.82e-22	1.39e-20	39.7077	Down expression
MIA3	-0.535734	0.331782	-11.5152	4.03e-22	1.46e-20	39.6544	Down expression
S1PR5	-1.25217	1.12282	-11.4982	4.46e-22	1.61e-20	39.5529	Down expression
GALNT12	-0.879238	-1.31008	-11.4583	5.67e-22	2.02e-20	39.3151	Down expression
JAKMIP2	-1.28129	0.317931	-11.4582	5.68e-22	2.02e-20	39.3142	Down expression
IMP3	-0.668414	0.176018	-11.4539	5.83e-22	2.07e-20	39.2886	Down expression
RNF2	-0.865953	-0.0398575	-11.4474	6.06e-22	2.14e-20	39.2501	Down expression
WDR61	-0.749487	-0.825479	-11.443	6.22e-22	2.19e-20	39.2239	Down expression
ZNF655	-0.617996	0.928549	-11.4425	6.24e-22	2.2e-20	39.221	Down expression
ERLEC1	-0.737817	-1.10154	-11.4421	6.26e-22	2.2e-20	39.2185	Down expression
SLC41A1	-0.905694	-2.25946	-11.436	6.49e-22	2.27e-20	39.1818	Down expression
MLLT6	-0.50198	3.38652	-11.4209	7.11e-22	2.47e-20	39.0919	Down expression
ZFAND4	-0.594805	0.0851266	-11.4205	7.13e-22	2.48e-20	39.0896	Down expression
FBXW2	-1.14029	-1.16894	-11.4122	7.49e-22	2.59e-20	39.0402	Down expression
AMZ2	-0.663982	1.40694	-11.3815	9.01e-22	3.09e-20	38.8572	Down expression
CHCHD3	-0.63538	-0.00794716	-11.3715	9.57e-22	3.28e-20	38.7974	Down expression
TMEM57	-0.925118	-0.165233	-11.3532	1.07e-21	3.64e-20	38.6883	Down expression
ZNF621	-0.641899	-0.663715	-11.3358	1.19e-21	3.99e-20	38.5849	Down expression
ZRANB3	-0.527583	0.28902	-11.3184	1.32e-21	4.41e-20	38.4813	Down expression
CDC14A	-0.946635	2.94255	-11.3169	1.33e-21	4.44e-20	38.4722	Down expression
PDE4D	-0.91498	-1.06802	-11.3047	1.43e-21	4.73e-20	38.3994	Down expression
DERL2	-1.05757	-0.368264	-11.3013	1.46e-21	4.81e-20	38.3792	Down expression
ZNF383	-0.762979	-0.12006	-11.2993	1.48e-21	4.86e-20	38.3671	Down expression
DSCR3	-0.75122	2.02788	-11.2912	1.55e-21	5.09e-20	38.319	Down expression
UHRF1BP1	-1.04891	-0.355181	-11.2725	1.74e-21	5.65e-20	38.208	Down expression
GTDC1	-0.878475	-3.40388	-11.2512	1.97e-21	6.37e-20	38.0806	Down expression
DNAJB6	-0.725166	0.948242	-11.2313	2.22e-21	7.14e-20	37.9623	Down expression
RBM27	-0.56223	0.976876	-11.23	2.24e-21	7.18e-20	37.9544	Down expression
XLOC_l2_013460	-0.527043	0.189551	-11.2172	2.42e-21	7.73e-20	37.8784	Down expression
ACBD5	-0.891775	-1.79205	-11.2124	2.49e-21	7.92e-20	37.8499	Down expression
GFM1	-0.585643	-1.36395	-11.202	2.65e-21	8.37e-20	37.7877	Down expression
UNK	-1.06642	-0.745585	-11.1838	2.96e-21	9.28e-20	37.6792	Down expression
AKNA	-0.725774	2.56337	-11.152	3.58e-21	1.12e-19	37.4899	Down expression
MKRN2	-0.631503	-0.502004	-11.1508	3.61e-21	1.12e-19	37.4827	Down expression
IDS	-0.65064	1.14279	-11.1372	3.92e-21	1.21e-19	37.402	Down expression
CDK5RAP1	-0.820083	0.537299	-11.1366	3.93e-21	1.22e-19	37.3983	Down expression
ZNF354C	-0.95831	-1.96956	-11.1266	4.17e-21	1.28e-19	37.3388	Down expression
MED23	-0.51911	2.02122	-11.1233	4.26e-21	1.31e-19	37.3195	Down expression
DHX38	-0.529403	0.333576	-11.1229	4.27e-21	1.31e-19	37.3167	Down expression
ITK	-0.693922	1.97983	-11.1112	4.58e-21	1.4e-19	37.2473	Down expression
MTERFD2	-0.872918	-0.824386	-11.1048	4.76e-21	1.45e-19	37.2091	Down expression
CRNKL1	-0.712335	0.967531	-11.0958	5.02e-21	1.52e-19	37.1556	Down expression
NR3C1	-0.612627	1.07397	-11.0952	5.04e-21	1.53e-19	37.152	Down expression
TRPV2	-0.654486	1.89101	-11.0503	6.6e-21	1.99e-19	36.8847	Down expression
FAS	-0.682482	0.92996	-11.0489	6.66e-21	2e-19	36.8765	Down expression
PPP1CC	-0.627589	2.28806	-11.0461	6.77e-21	2.03e-19	36.8597	Down expression
DYRK2	-1.01574	0.748618	-11.0453	6.8e-21	2.04e-19	36.8553	Down expression
SNX25	-0.822822	-0.894572	-11.0426	6.91e-21	2.07e-19	36.8389	Down expression
ZNF548	-1.46904	-3.62624	-11.0388	7.07e-21	2.11e-19	36.8164	Down expression
ANAPC1	-0.55477	1.62857	-11.0385	7.08e-21	2.11e-19	36.8148	Down expression
NUP133	-0.606347	-0.00177774	-11.0334	7.31e-21	2.17e-19	36.784	Down expression
VCPIP1	-0.672199	-0.256101	-11.0286	7.52e-21	2.23e-19	36.7558	Down expression
CCDC28A	-0.575145	0.2851	-11.0253	7.67e-21	2.27e-19	36.7359	Down expression
SUDS3	-0.644492	0.107888	-11.0161	8.1e-21	2.38e-19	36.6816	Down expression
STAT4	-0.628589	3.2539	-11.0145	8.19e-21	2.4e-19	36.6718	Down expression
POLG	-0.676339	2.15141	-10.9835	9.86e-21	2.85e-19	36.4876	Down expression
ERCC3	-0.598226	1.03482	-10.9828	9.9e-21	2.86e-19	36.483	Down expression
SARS2	-1.05609	-3.05149	-10.965	1.1e-20	3.17e-19	36.3772	Down expression
AGPAT4	-0.730697	1.4471	-10.9572	1.15e-20	3.31e-19	36.3311	Down expression
LINC00263	-1.19223	-4.39177	-10.9512	1.2e-20	3.43e-19	36.2956	Down expression
ARHGAP25	-0.722938	2.8516	-10.9496	1.21e-20	3.46e-19	36.2858	Down expression
PDGFRB	-1.61252	-3.28909	-10.9468	1.23e-20	3.51e-19	36.2695	Down expression
PDPK1	-0.677599	0.0353746	-10.945	1.24e-20	3.54e-19	36.2586	Down expression
SLC25A28	-0.510393	2.63722	-10.942	1.26e-20	3.59e-19	36.2409	Down expression
AES	-1.03913	1.62783	-10.9355	1.32e-20	3.71e-19	36.2018	Down expression
HACE1	-0.814792	-2.74158	-10.9344	1.32e-20	3.73e-19	36.1956	Down expression
C12orf51	-0.515564	1.51015	-10.9298	1.36e-20	3.83e-19	36.1684	Down expression
NMB	-0.996934	-3.29896	-10.9291	1.37e-20	3.84e-19	36.1638	Down expression
PDGFD	-1.65786	-1.77377	-10.9207	1.44e-20	4.03e-19	36.114	Down expression
KLRF1	-1.30231	0.400284	-10.9187	1.46e-20	4.07e-19	36.1021	Down expression
XLOC_010927	-1.26339	-3.12037	-10.9122	1.51e-20	4.22e-19	36.0635	Down expression
TSN	-0.757569	-1.25773	-10.9077	1.55e-20	4.32e-19	36.0366	Down expression
BZW1	-0.556566	1.53369	-10.9029	1.6e-20	4.42e-19	36.0081	Down expression
CAND1	-1.05633	3.12635	-10.8974	1.65e-20	4.56e-19	35.9758	Down expression
MYO9A	-0.55269	-0.232342	-10.8848	1.78e-20	4.88e-19	35.9009	Down expression
INSIG2	-0.695437	-2.93483	-10.8841	1.79e-20	4.89e-19	35.8963	Down expression
PITPNB	-1.07284	-0.257837	-10.8822	1.81e-20	4.94e-19	35.885	Down expression
SHPRH	-0.612328	0.473382	-10.8706	1.94e-20	5.25e-19	35.8165	Down expression
ADSS	-1.5238	-1.10592	-10.8688	1.96e-20	5.3e-19	35.8054	Down expression
ZBTB11	-1.22307	-1.37076	-10.868	1.97e-20	5.31e-19	35.8009	Down expression
C22orf31	-2.09779	-1.31451	-10.8641	2.02e-20	5.42e-19	35.7777	Down expression
CCNB1IP1	-0.720453	-1.07561	-10.8573	2.1e-20	5.63e-19	35.7373	Down expression
GK5	-0.812588	0.647327	-10.8353	2.4e-20	6.39e-19	35.6067	Down expression
SMAD7	-1.24039	-0.457937	-10.8324	2.44e-20	6.49e-19	35.5894	Down expression
C19orf29	-0.653928	-2.21063	-10.8204	2.62e-20	6.92e-19	35.5183	Down expression
PTCD3	-0.688296	0.561506	-10.8171	2.68e-20	7.05e-19	35.4987	Down expression
PPT2	-1.00311	-3.75378	-10.7965	3.03e-20	7.95e-19	35.3758	Down expression
METTL18	-0.989554	-1.44238	-10.79	3.15e-20	8.23e-19	35.3373	Down expression
ZBTB39	-0.581576	-0.40138	-10.7892	3.16e-20	8.24e-19	35.3328	Down expression
ABCB1	-0.900015	0.882928	-10.7857	3.23e-20	8.38e-19	35.3122	Down expression
METTL14	-0.677165	-0.165824	-10.785	3.24e-20	8.41e-19	35.308	Down expression
NR2C2	-0.552439	3.66429	-10.7749	3.45e-20	8.92e-19	35.248	Down expression
DZANK1	-0.772429	-2.95782	-10.7703	3.54e-20	9.15e-19	35.2205	Down expression
RGPD5	-1.11074	0.368459	-10.7678	3.6e-20	9.25e-19	35.206	Down expression
C9orf78	-0.729326	3.04213	-10.7659	3.64e-20	9.33e-19	35.1944	Down expression
ADHFE1	-0.777075	1.81617	-10.7496	4.01e-20	1.02e-18	35.0974	Down expression
IL18RAP	-0.708655	1.84974	-10.7444	4.14e-20	1.05e-18	35.067	Down expression
ELAVL1	-0.639946	-0.479151	-10.7424	4.19e-20	1.07e-18	35.055	Down expression
TTC39B	-0.992037	-0.670993	-10.7364	4.34e-20	1.1e-18	35.019	Down expression
SMARCD1	-0.804637	-0.482778	-10.733	4.43e-20	1.12e-18	34.999	Down expression
CLK4	-0.613358	0.385838	-10.7308	4.49e-20	1.13e-18	34.9861	Down expression
KDM6A	-0.743145	-2.7222	-10.7202	4.79e-20	1.2e-18	34.9228	Down expression
ARHGEF33	-2.78147	-3.42882	-10.7197	4.8e-20	1.2e-18	34.9202	Down expression
USP15	-0.908304	-1.21281	-10.7196	4.8e-20	1.2e-18	34.9195	Down expression
SMEK2	-0.619047	0.365627	-10.7189	4.82e-20	1.2e-18	34.9153	Down expression
SLC25A12	-0.548774	0.225141	-10.7172	4.87e-20	1.21e-18	34.9054	Down expression
MDH1	-0.614114	0.982385	-10.7032	5.3e-20	1.31e-18	34.8224	Down expression
MCTP2	-0.744776	2.98707	-10.7012	5.36e-20	1.33e-18	34.8105	Down expression
PHF20L1	-0.660655	-1.19616	-10.6938	5.61e-20	1.38e-18	34.7665	Down expression
WDR47	-1.17873	-4.12296	-10.6844	5.93e-20	1.46e-18	34.7108	Down expression
UBXN1	-0.531914	2.60108	-10.6829	5.98e-20	1.46e-18	34.7021	Down expression
ZFP1	-1.23024	-2.78976	-10.682	6.02e-20	1.47e-18	34.6966	Down expression
SELK	-0.928807	1.23616	-10.6797	6.1e-20	1.49e-18	34.6827	Down expression
PHF1	-0.646116	2.46434	-10.6778	6.17e-20	1.5e-18	34.6714	Down expression
AGA	-0.744845	-1.01774	-10.6761	6.23e-20	1.51e-18	34.6615	Down expression
FBXL3	-0.63409	1.05482	-10.6715	6.41e-20	1.55e-18	34.6339	Down expression
C9orf41	-0.637025	-1.35572	-10.6674	6.57e-20	1.59e-18	34.6096	Down expression
TNPO1	-0.58088	0.349328	-10.6642	6.7e-20	1.61e-18	34.5908	Down expression
IMPA1	-0.678392	0.444097	-10.6576	6.96e-20	1.67e-18	34.552	Down expression
PAFAH1B2	-0.713771	-0.45026	-10.6556	7.05e-20	1.69e-18	34.5401	Down expression
CLSTN1	-0.65792	0.77949	-10.6556	7.05e-20	1.69e-18	34.5398	Down expression
ELF1	-0.767231	5.01683	-10.6547	7.09e-20	1.7e-18	34.5347	Down expression
C9orf142	-0.660533	0.421959	-10.6425	7.62e-20	1.82e-18	34.4622	Down expression
SEC22C	-0.781921	0.250279	-10.6224	8.6e-20	2.04e-18	34.3428	Down expression
C11orf49	-0.650309	-0.876263	-10.6066	9.45e-20	2.21e-18	34.2494	Down expression
ZFX	-1.08106	-0.72177	-10.6031	9.65e-20	2.26e-18	34.2286	Down expression
PCNA	-0.882327	-0.309457	-10.5999	9.84e-20	2.3e-18	34.2096	Down expression
TOX	-1.29234	-1.83234	-10.5923	1.03e-19	2.39e-18	34.1649	Down expression
ALDH3A1	-0.908684	-0.431264	-10.5777	1.12e-19	2.59e-18	34.0782	Down expression
RFC3	-0.525053	0.0141923	-10.5725	1.16e-19	2.67e-18	34.0473	Down expression
ABHD15	-0.615137	-0.767008	-10.5694	1.18e-19	2.72e-18	34.0291	Down expression
KIAA0317	-0.600486	1.53008	-10.5542	1.29e-19	2.96e-18	33.9391	Down expression
SMC5	-1.113	0.670148	-10.5523	1.31e-19	2.99e-18	33.9277	Down expression
PUS3	-0.502028	-0.618496	-10.5481	1.34e-19	3.06e-18	33.9027	Down expression
MCM9	-0.543948	-0.162614	-10.5438	1.38e-19	3.13e-18	33.8773	Down expression
SETD4	-0.577495	-1.3858	-10.5418	1.39e-19	3.17e-18	33.8653	Down expression
RALGAPB	-0.749558	0.68617	-10.54	1.41e-19	3.2e-18	33.8549	Down expression
PARP6	-0.808026	0.427181	-10.5368	1.44e-19	3.25e-18	33.8357	Down expression
HARS	-0.757914	1.12659	-10.5345	1.46e-19	3.29e-18	33.822	Down expression
B3GNT7	-1.08591	-1.07628	-10.5235	1.55e-19	3.5e-18	33.757	Down expression
CLASP1	-0.711415	0.666706	-10.5224	1.57e-19	3.52e-18	33.7502	Down expression
RUFY2	-0.761605	-0.89245	-10.518	1.61e-19	3.6e-18	33.7242	Down expression
PRKAA1	-0.676799	1.42728	-10.5101	1.68e-19	3.77e-18	33.6778	Down expression
TMEM203	-0.581133	-0.222133	-10.5096	1.69e-19	3.78e-18	33.6749	Down expression
PTPN7	-0.764651	-0.413575	-10.5032	1.76e-19	3.92e-18	33.6368	Down expression
DTHD1	-1.26103	0.939704	-10.5018	1.77e-19	3.94e-18	33.6288	Down expression
ITPRIPL1	-0.601011	0.159372	-10.4986	1.8e-19	4.01e-18	33.6098	Down expression
SMURF1	-1.44279	-2.98746	-10.4965	1.83e-19	4.06e-18	33.5972	Down expression
ANKRD54	-0.987075	-1.88849	-10.4933	1.86e-19	4.13e-18	33.5781	Down expression
CMC1	-1.37425	-0.222257	-10.491	1.89e-19	4.18e-18	33.5643	Down expression
USP47	-0.751893	0.418277	-10.4901	1.9e-19	4.19e-18	33.5591	Down expression
LEMD2	-0.555671	0.546327	-10.4831	1.98e-19	4.35e-18	33.5175	Down expression
ADD3	-1.1597	0.745039	-10.466	2.19e-19	4.79e-18	33.4164	Down expression
SPTLC1	-0.674477	-1.67153	-10.4512	2.4e-19	5.21e-18	33.3292	Down expression
MTERFD1	-0.835416	0.447566	-10.4494	2.42e-19	5.26e-18	33.3181	Down expression
UNC5CL	-0.546188	-0.410008	-10.4405	2.55e-19	5.53e-18	33.266	Down expression
ABI1	-0.890496	0.261534	-10.4305	2.71e-19	5.86e-18	33.2068	Down expression
HMGN4	-0.6264	2.3263	-10.4299	2.72e-19	5.88e-18	33.2029	Down expression
YY1AP1	-0.732797	0.39015	-10.4285	2.74e-19	5.92e-18	33.1949	Down expression
BNC2	-1.70244	-1.95566	-10.4281	2.75e-19	5.93e-18	33.1924	Down expression
TXK	-1.00034	0.116373	-10.4244	2.81e-19	6.05e-18	33.1706	Down expression
BMS1P5	-0.962166	-0.227334	-10.4152	2.97e-19	6.37e-18	33.1163	Down expression
XLOC_004848	-1.24481	-2.76022	-10.4068	3.12e-19	6.68e-18	33.0664	Down expression
ZNF800	-0.551923	3.70654	-10.4056	3.15e-19	6.73e-18	33.059	Down expression
FAM108B1	-0.882373	-1.26241	-10.4021	3.21e-19	6.85e-18	33.0387	Down expression
KIR2DS4	-1.5628	3.03551	-10.3995	3.26e-19	6.95e-18	33.0231	Down expression
TMEM66	-0.851143	4.04897	-10.3917	3.42e-19	7.24e-18	32.9772	Down expression
TMEM2	-0.769631	1.12771	-10.3911	3.43e-19	7.26e-18	32.9738	Down expression
KDM3A	-0.655848	0.756236	-10.3883	3.49e-19	7.38e-18	32.957	Down expression
PLEKHM3	-0.538077	-0.176791	-10.3829	3.6e-19	7.6e-18	32.925	Down expression
FNBP4	-1.00358	0.511512	-10.38	3.67e-19	7.73e-18	32.9076	Down expression
LTN1	-0.610776	-1.30153	-10.379	3.69e-19	7.76e-18	32.9021	Down expression
CHMP4A	-0.633879	2.16426	-10.3773	3.73e-19	7.82e-18	32.8917	Down expression
ZFP161	-0.780024	-1.6879	-10.3769	3.73e-19	7.83e-18	32.8895	Down expression
C6orf64	-1.08571	-3.67613	-10.3759	3.76e-19	7.86e-18	32.8835	Down expression
ANKRD10	-0.647085	-0.285362	-10.3669	3.96e-19	8.26e-18	32.8303	Down expression
C16orf80	-0.890782	-1.19781	-10.3633	4.05e-19	8.41e-18	32.8089	Down expression
TADA2B	-0.84906	-0.706574	-10.3616	4.09e-19	8.48e-18	32.7989	Down expression
FAM76A	-0.609603	-1.54215	-10.3585	4.17e-19	8.63e-18	32.7806	Down expression
LOC729696	-1.03019	-1.1249	-10.3544	4.27e-19	8.81e-18	32.7563	Down expression
MEAF6	-0.721102	2.60078	-10.3435	4.56e-19	9.34e-18	32.6921	Down expression
UBA2	-0.785586	-0.215551	-10.343	4.57e-19	9.36e-18	32.6892	Down expression
KIAA1370	-0.584644	0.764641	-10.3399	4.66e-19	9.52e-18	32.6707	Down expression
NCK1	-0.896542	-0.266892	-10.3397	4.66e-19	9.52e-18	32.6696	Down expression
FLVCR1	-0.822532	-0.215505	-10.3379	4.71e-19	9.61e-18	32.6589	Down expression
PTS	-0.991655	-0.839133	-10.3364	4.76e-19	9.68e-18	32.6503	Down expression
PAPD5	-1.20303	-3.91767	-10.3289	4.97e-19	1.01e-17	32.6057	Down expression
GPR75	-0.590909	1.47438	-10.3244	5.11e-19	1.04e-17	32.5795	Down expression
SIDT1	-0.646136	-0.061748	-10.3132	5.46e-19	1.11e-17	32.5132	Down expression
ETF1	-0.818134	-0.873616	-10.3119	5.5e-19	1.11e-17	32.5057	Down expression
TMCC3	-1.24655	-0.599435	-10.3095	5.58e-19	1.13e-17	32.4915	Down expression
GNLY	-0.967274	5.19211	-10.307	5.67e-19	1.14e-17	32.4762	Down expression
PCM1	-0.582767	0.475234	-10.2943	6.11e-19	1.23e-17	32.4016	Down expression
CAB39L	-0.5731	-2.3391	-10.2879	6.35e-19	1.27e-17	32.3638	Down expression
SAMSN1	-1.38476	0.496168	-10.2866	6.4e-19	1.28e-17	32.3562	Down expression
PTGER4	-0.878488	1.00531	-10.2794	6.68e-19	1.33e-17	32.3134	Down expression
SNORA2A	-1.20433	-1.01088	-10.2781	6.73e-19	1.34e-17	32.3059	Down expression
RGS9	-1.35211	-2.13353	-10.2764	6.8e-19	1.35e-17	32.296	Down expression
VPS13C	-0.536419	1.77145	-10.2748	6.87e-19	1.36e-17	32.2863	Down expression
RBM8A	-0.578918	0.889181	-10.2737	6.91e-19	1.37e-17	32.2801	Down expression
C5orf41	-0.798891	-0.313585	-10.2725	6.97e-19	1.38e-17	32.2725	Down expression
GTF3A	-0.600135	2.04687	-10.2709	7.03e-19	1.39e-17	32.2633	Down expression
MAPK1IP1L	-1.09627	0.606408	-10.2684	7.14e-19	1.41e-17	32.2486	Down expression
POLR2K	-0.650753	0.22294	-10.2658	7.25e-19	1.43e-17	32.2333	Down expression
FBXO41	-0.759127	-1.90607	-10.2641	7.32e-19	1.44e-17	32.2231	Down expression
ZNF622	-0.712321	-1.86161	-10.263	7.37e-19	1.45e-17	32.2166	Down expression
PPP1R15B	-1.01505	-0.310187	-10.2528	7.83e-19	1.53e-17	32.1567	Down expression
MED4	-0.740671	0.611525	-10.2497	7.98e-19	1.55e-17	32.1381	Down expression
TMED10	-0.851329	1.48809	-10.2486	8.03e-19	1.56e-17	32.1315	Down expression
STARD9	-0.56909	0.135585	-10.2466	8.13e-19	1.58e-17	32.1197	Down expression
SH2D1A	-0.702342	0.62857	-10.2424	8.33e-19	1.61e-17	32.095	Down expression
FAM199X	-0.708976	-1.64481	-10.2412	8.39e-19	1.62e-17	32.0879	Down expression
TOR1AIP1	-1.13171	-0.261853	-10.2398	8.46e-19	1.63e-17	32.0798	Down expression
SLC7A1	-0.638389	0.682279	-10.2331	8.81e-19	1.7e-17	32.04	Down expression
TROVE2	-0.955867	0.239182	-10.2244	9.28e-19	1.78e-17	31.9888	Down expression
IKZF5	-1.2709	-2.38964	-10.2191	9.58e-19	1.83e-17	31.9576	Down expression
FTSJ1	-0.51915	-0.349705	-10.217	9.7e-19	1.85e-17	31.945	Down expression
ACBD6	-0.917045	1.05924	-10.2151	9.81e-19	1.87e-17	31.9339	Down expression
NAE1	-0.713251	-1.05999	-10.2126	9.95e-19	1.89e-17	31.9192	Down expression
GZMB	-1.24367	4.34965	-10.2117	1e-18	1.9e-17	31.9142	Down expression
SLC35A3	-0.692864	-2.40733	-10.2034	1.05e-18	1.99e-17	31.8651	Down expression
MTX3	-0.537786	0.694609	-10.2031	1.05e-18	1.99e-17	31.8636	Down expression
EFHD2	-0.804245	3.895	-10.2004	1.07e-18	2.02e-17	31.8476	Down expression
PITPNC1	-0.656223	1.20802	-10.1951	1.1e-18	2.08e-17	31.816	Down expression
LPIN1	-0.663105	0.378993	-10.1943	1.11e-18	2.09e-17	31.8116	Down expression
CTCF	-1.21254	-1.24472	-10.1884	1.15e-18	2.16e-17	31.7769	Down expression
CASZ1	-0.656734	-1.46265	-10.176	1.24e-18	2.32e-17	31.7033	Down expression
S1PR1	-1.33299	2.59362	-10.1732	1.26e-18	2.35e-17	31.6873	Down expression
ZNF410	-0.560428	0.137819	-10.1728	1.26e-18	2.35e-17	31.6848	Down expression
FLJ22184	-0.637204	3.18147	-10.1717	1.27e-18	2.37e-17	31.678	Down expression
SLU7	-0.594459	-0.335847	-10.1713	1.27e-18	2.37e-17	31.676	Down expression
CCDC59	-0.551154	2.33738	-10.1675	1.3e-18	2.42e-17	31.6535	Down expression
FBXO8	-0.883984	-0.743216	-10.1663	1.31e-18	2.44e-17	31.6463	Down expression
MPHOSPH8	-0.681948	-0.124375	-10.1655	1.32e-18	2.45e-17	31.6416	Down expression
PATL2	-0.871815	2.25135	-10.1629	1.34e-18	2.48e-17	31.6263	Down expression
SLC9A8	-0.69425	-1.24244	-10.1585	1.37e-18	2.54e-17	31.6004	Down expression
CIAPIN1	-0.832096	-1.23324	-10.1521	1.43e-18	2.63e-17	31.5626	Down expression
C19orf6	-0.724276	-0.018623	-10.1505	1.44e-18	2.65e-17	31.5535	Down expression
CHIC1	-0.553936	0.751415	-10.1272	1.66e-18	3.02e-17	31.4161	Down expression
PRIM2	-0.619622	-1.7275	-10.1266	1.66e-18	3.03e-17	31.4125	Down expression
FAM126B	-0.798391	0.305119	-10.1217	1.71e-18	3.12e-17	31.3833	Down expression
DDX1	-0.646056	0.717076	-10.1146	1.78e-18	3.25e-17	31.3416	Down expression
NDUFA9	-0.874996	-0.978015	-10.1136	1.8e-18	3.26e-17	31.3357	Down expression
NGRN	-0.887897	0.177102	-10.1113	1.82e-18	3.3e-17	31.3223	Down expression
CCT6A	-0.578283	1.4259	-10.1099	1.84e-18	3.32e-17	31.3139	Down expression
SNAPC5	-0.535891	-0.760945	-10.1028	1.91e-18	3.46e-17	31.2725	Down expression
LOC100653060	-1.03818	1.88979	-10.1005	1.94e-18	3.5e-17	31.2589	Down expression
INTS12	-0.837907	0.583558	-10.0976	1.97e-18	3.56e-17	31.2414	Down expression
NRF1	-1.03569	-3.54393	-10.0894	2.07e-18	3.72e-17	31.1934	Down expression
FLI1	-0.794615	1.50133	-10.089	2.08e-18	3.73e-17	31.1912	Down expression
ZNHIT3	-0.734549	0.52277	-10.0876	2.1e-18	3.75e-17	31.1828	Down expression
ISCU	-0.657604	2.60326	-10.0846	2.13e-18	3.81e-17	31.1652	Down expression
C8orf40	-0.550642	1.05172	-10.0779	2.22e-18	3.96e-17	31.1257	Down expression
RMND5A	-0.666219	0.58201	-10.0725	2.29e-18	4.08e-17	31.0936	Down expression
PPP2R5C	-0.529086	3.55142	-10.0697	2.33e-18	4.15e-17	31.0775	Down expression
HNRPLL	-0.826593	-0.354416	-10.0653	2.39e-18	4.25e-17	31.0516	Down expression
C11orf48	-0.59109	0.413696	-10.065	2.4e-18	4.25e-17	31.0499	Down expression
MMP23B	-0.784117	-1.05299	-10.0631	2.42e-18	4.3e-17	31.0383	Down expression
ZBTB25	-0.558686	1.18909	-10.0605	2.46e-18	4.36e-17	31.0235	Down expression
KIAA0182	-0.600853	1.18116	-10.0579	2.5e-18	4.42e-17	31.0082	Down expression
KLRD1	-1.10401	2.59031	-10.0555	2.54e-18	4.48e-17	30.9936	Down expression
PPP2CA	-0.851504	2.06765	-10.0541	2.56e-18	4.51e-17	30.9854	Down expression
ADAM11	-0.867788	-2.54024	-10.053	2.57e-18	4.54e-17	30.9789	Down expression
MRPL32	-0.578123	0.648198	-10.0505	2.61e-18	4.59e-17	30.9642	Down expression
ZNF669	-0.516073	-0.0256159	-10.0505	2.61e-18	4.59e-17	30.9641	Down expression
PTP4A1	-0.610361	2.31532	-10.0496	2.63e-18	4.61e-17	30.9594	Down expression
ZNF75A	-0.678509	-1.1939	-10.0482	2.65e-18	4.65e-17	30.951	Down expression
COQ10B	-0.926162	0.995709	-10.0475	2.66e-18	4.66e-17	30.9469	Down expression
FAM208B	-0.873349	-1.50443	-10.0447	2.7e-18	4.74e-17	30.9305	Down expression
EXOG	-0.703103	-1.2468	-10.0325	2.91e-18	5.07e-17	30.8585	Down expression
TBP	-0.693026	-1.13661	-10.0297	2.96e-18	5.15e-17	30.8418	Down expression
BOD1	-0.992677	-3.23979	-10.0254	3.03e-18	5.26e-17	30.8169	Down expression
ANKRA2	-0.935867	-0.581203	-10.0173	3.18e-18	5.51e-17	30.7693	Down expression
PIBF1	-0.557166	-0.540572	-10.0135	3.26e-18	5.62e-17	30.7467	Down expression
PSTK	-0.558992	-0.707298	-10.0127	3.27e-18	5.64e-17	30.742	Down expression
TP53BP2	-0.899223	-2.00097	-10.012	3.29e-18	5.66e-17	30.7377	Down expression
KIAA1191	-0.870683	0.542814	-10.0062	3.4e-18	5.85e-17	30.7039	Down expression
XLOC_l2_001953	-0.553872	-0.357166	-10.0052	3.42e-18	5.88e-17	30.6977	Down expression
RPS16P5	-0.926934	0.980335	-10.0031	3.46e-18	5.95e-17	30.6857	Down expression
SNIP1	-1.09419	-2.60881	-9.99293	3.68e-18	6.3e-17	30.6259	Down expression
ZNF709	-0.572065	0.0681851	-9.99135	3.71e-18	6.36e-17	30.6166	Down expression
PCNT	-0.58897	-1.1055	-9.98059	3.96e-18	6.75e-17	30.5533	Down expression
MRS2	-0.682079	-1.73655	-9.97014	4.21e-18	7.16e-17	30.4919	Down expression
ACTR6	-0.851941	-1.71878	-9.96532	4.33e-18	7.35e-17	30.4636	Down expression
MAPK1	-0.515999	4.19889	-9.96033	4.46e-18	7.57e-17	30.4343	Down expression
IQSEC1	-0.712785	3.18112	-9.95835	4.52e-18	7.64e-17	30.4226	Down expression
RBL2	-0.617207	2.62354	-9.95121	4.71e-18	7.95e-17	30.3807	Down expression
PSMG2	-0.562051	2.38405	-9.94197	4.98e-18	8.37e-17	30.3264	Down expression
ARHGEF9	-0.959004	2.33874	-9.93972	5.05e-18	8.46e-17	30.3132	Down expression
ABT1	-1.01939	-1.06489	-9.93921	5.06e-18	8.48e-17	30.3102	Down expression
RBM26	-0.634216	0.635164	-9.93705	5.13e-18	8.58e-17	30.2975	Down expression
HELB	-0.98262	1.53922	-9.93423	5.21e-18	8.72e-17	30.281	Down expression
BNIP3	-0.651487	0.799318	-9.93356	5.23e-18	8.74e-17	30.2771	Down expression
VBP1	-0.705537	0.283368	-9.92648	5.46e-18	9.1e-17	30.2355	Down expression
ZNF268	-0.651915	-1.04286	-9.91198	5.95e-18	9.86e-17	30.1504	Down expression
TCEA1	-0.661417	2.86086	-9.90792	6.09e-18	1.01e-16	30.1266	Down expression
ATG2B	-0.688828	-0.982158	-9.90596	6.17e-18	1.02e-16	30.1151	Down expression
SPAG1	-0.79454	-2.23357	-9.90197	6.31e-18	1.04e-16	30.0916	Down expression
SEC61A2	-0.611193	-0.648529	-9.89379	6.63e-18	1.09e-16	30.0436	Down expression
MXD4	-0.668318	0.30441	-9.88606	6.94e-18	1.14e-16	29.9983	Down expression
PEX13	-0.598071	0.197822	-9.88586	6.95e-18	1.14e-16	29.9971	Down expression
CNOT7	-0.640694	0.571745	-9.8835	7.04e-18	1.15e-16	29.9832	Down expression
RIOK2	-0.814609	-2.06	-9.88208	7.1e-18	1.16e-16	29.975	Down expression
GPRIN3	-0.675069	0.287213	-9.88046	7.17e-18	1.17e-16	29.9654	Down expression
SENP1	-0.684559	0.297097	-9.88041	7.17e-18	1.17e-16	29.9651	Down expression
HIRIP3	-0.878402	-2.8662	-9.87739	7.3e-18	1.19e-16	29.9474	Down expression
CNOT8	-0.771295	0.677697	-9.87264	7.51e-18	1.22e-16	29.9196	Down expression
FOSL2	-0.906164	3.06578	-9.87114	7.58e-18	1.23e-16	29.9107	Down expression
METAP2	-0.774825	-1.71384	-9.86764	7.74e-18	1.25e-16	29.8903	Down expression
GHITM	-0.720132	-0.022327	-9.86745	7.75e-18	1.26e-16	29.8891	Down expression
USP9Y	-0.516276	-0.542675	-9.86284	7.96e-18	1.29e-16	29.8621	Down expression
TTLL1	-0.575948	-1.1851	-9.85345	8.42e-18	1.36e-16	29.807	Down expression
JAK1	-0.877234	2.91364	-9.84256	8.98e-18	1.45e-16	29.7432	Down expression
CEP95	-0.624051	1.28641	-9.84169	9.03e-18	1.45e-16	29.7381	Down expression
AUTS2	-0.533573	-0.0815973	-9.83116	9.61e-18	1.54e-16	29.6764	Down expression
ARAF	-0.633934	2.70032	-9.82814	9.78e-18	1.57e-16	29.6586	Down expression
TCTN3	-0.737176	-1.55112	-9.82432	1e-17	1.6e-16	29.6363	Down expression
BECN1	-0.515909	2.13095	-9.82018	1.03e-17	1.64e-16	29.612	Down expression
CAPN2	-0.760819	1.65609	-9.81773	1.04e-17	1.66e-16	29.5976	Down expression
KHNYN	-0.56831	-0.329999	-9.8165	1.05e-17	1.67e-16	29.5904	Down expression
C16orf54	-0.667898	1.39283	-9.81403	1.06e-17	1.69e-16	29.576	Down expression
LCOR	-0.609664	-1.62352	-9.80885	1.1e-17	1.74e-16	29.5457	Down expression
EIF5A2	-0.896669	-2.69605	-9.80155	1.14e-17	1.81e-16	29.5029	Down expression
TDP2	-0.582027	0.105006	-9.80087	1.15e-17	1.82e-16	29.4989	Down expression
ANKHD1	-0.585491	1.67527	-9.79588	1.18e-17	1.87e-16	29.4697	Down expression
EBAG9	-0.749068	1.64053	-9.79287	1.21e-17	1.9e-16	29.452	Down expression
METTL10	-0.504132	-1.1878	-9.78331	1.28e-17	2e-16	29.3961	Down expression
WTAP	-0.728884	0.0411955	-9.78172	1.29e-17	2.02e-16	29.3867	Down expression
RRAS2	-0.853499	0.89722	-9.77896	1.31e-17	2.05e-16	29.3706	Down expression
LOC100286925	-0.929884	-0.481633	-9.77833	1.31e-17	2.06e-16	29.3669	Down expression
CEP128	-0.652972	-0.522138	-9.77822	1.31e-17	2.06e-16	29.3663	Down expression
GTF3C1	-0.843368	-1.23684	-9.77697	1.32e-17	2.07e-16	29.3589	Down expression
ASB3	-0.524403	-0.310939	-9.77187	1.36e-17	2.13e-16	29.3291	Down expression
MAP4K5	-1.15302	-0.766819	-9.76911	1.39e-17	2.16e-16	29.3129	Down expression
PRPS2	-0.883529	-1.0867	-9.76693	1.41e-17	2.18e-16	29.3002	Down expression
PAPD4	-0.967757	-0.42517	-9.7641	1.43e-17	2.22e-16	29.2836	Down expression
DCUN1D3	-0.774392	-3.08216	-9.76353	1.43e-17	2.22e-16	29.2803	Down expression
AGPS	-0.533089	0.618074	-9.76108	1.45e-17	2.25e-16	29.2659	Down expression
ZNF467	-0.887334	4.97424	-9.75998	1.46e-17	2.27e-16	29.2595	Down expression
DCUN1D2	-0.757504	-1.62392	-9.75809	1.48e-17	2.29e-16	29.2484	Down expression
SKIV2L2	-0.613564	0.784801	-9.75769	1.48e-17	2.29e-16	29.2461	Down expression
COPS5	-0.830787	0.839861	-9.75437	1.51e-17	2.33e-16	29.2266	Down expression
PLAA	-0.535006	-0.938367	-9.74886	1.56e-17	2.4e-16	29.1944	Down expression
BABAM1	-0.618066	-0.648538	-9.74746	1.58e-17	2.42e-16	29.1862	Down expression
GCFC1	-0.719817	3.36384	-9.74495	1.6e-17	2.45e-16	29.1715	Down expression
RHOH	-0.770379	0.528608	-9.73919	1.66e-17	2.53e-16	29.1378	Down expression
SCAI	-0.817325	-2.46497	-9.73647	1.68e-17	2.57e-16	29.1219	Down expression
PRKAR2A	-0.505169	0.909943	-9.73635	1.68e-17	2.57e-16	29.1212	Down expression
ZNF254	-0.546346	2.43664	-9.73429	1.7e-17	2.59e-16	29.1092	Down expression
HARS2	-0.709641	-1.08834	-9.73122	1.74e-17	2.64e-16	29.0912	Down expression
LARS2	-0.681786	-1.41119	-9.7279	1.77e-17	2.69e-16	29.0718	Down expression
PDIA3	-0.600698	3.11986	-9.72575	1.79e-17	2.71e-16	29.0592	Down expression
PTPLB	-0.935215	-0.651105	-9.70784	1.99e-17	2.99e-16	28.9545	Down expression
CCNDBP1	-0.786436	1.30032	-9.70772	1.99e-17	2.99e-16	28.9538	Down expression
TRA2A	-0.592941	2.44595	-9.70748	2e-17	2.99e-16	28.9524	Down expression
HNRNPA0	-1.3335	-2.04532	-9.70149	2.07e-17	3.09e-16	28.9174	Down expression
ZBED6	-1.19198	0.335092	-9.69897	2.1e-17	3.13e-16	28.9026	Down expression
ARNTL	-0.570424	-0.0856221	-9.6986	2.11e-17	3.14e-16	28.9005	Down expression
CRIM1	-1.29702	-3.86771	-9.69084	2.2e-17	3.27e-16	28.8551	Down expression
C10orf12	-0.747155	1.01836	-9.68777	2.24e-17	3.32e-16	28.8372	Down expression
DENND4C	-0.53693	0.548199	-9.68527	2.28e-17	3.37e-16	28.8226	Down expression
TOMM22	-0.664918	3.38776	-9.68091	2.34e-17	3.45e-16	28.7971	Down expression
RANBP9	-0.574847	2.25045	-9.6785	2.37e-17	3.5e-16	28.783	Down expression
BTBD6	-0.545729	1.39273	-9.65529	2.72e-17	3.99e-16	28.6474	Down expression
RABEPK	-0.780109	1.28627	-9.65043	2.8e-17	4.1e-16	28.6191	Down expression
ATP8A1	-0.684251	-0.326952	-9.64984	2.81e-17	4.11e-16	28.6156	Down expression
RBM5	-0.591974	0.50905	-9.64737	2.85e-17	4.17e-16	28.6012	Down expression
SLTM	-0.943231	-0.580185	-9.64552	2.88e-17	4.21e-16	28.5904	Down expression
CHAF1B	-1.07055	-1.80823	-9.64537	2.88e-17	4.21e-16	28.5895	Down expression
MEI1	-0.556759	1.57328	-9.64288	2.93e-17	4.27e-16	28.575	Down expression
TXNDC3	-0.881037	0.179454	-9.64253	2.93e-17	4.28e-16	28.5729	Down expression
REV1	-0.622222	-1.12495	-9.64169	2.95e-17	4.29e-16	28.568	Down expression
PSMA1	-0.662177	1.68773	-9.63799	3.01e-17	4.39e-16	28.5464	Down expression
B4GALT3	-0.509903	0.347048	-9.63661	3.04e-17	4.42e-16	28.5384	Down expression
NRAS	-0.559177	3.17532	-9.63034	3.15e-17	4.58e-16	28.5018	Down expression
UBR1	-0.633979	-0.524742	-9.62971	3.16e-17	4.59e-16	28.4981	Down expression
CLIP4	-0.575155	0.967396	-9.62178	3.31e-17	4.79e-16	28.4518	Down expression
NUDT17	-0.523415	-1.83803	-9.6209	3.33e-17	4.82e-16	28.4467	Down expression
HERC1	-0.543707	0.186509	-9.62022	3.34e-17	4.83e-16	28.4427	Down expression
RSL24D1	-0.505845	0.07806	-9.61911	3.37e-17	4.86e-16	28.4362	Down expression
WEE1	-1.25757	-4.12587	-9.6143	3.46e-17	5e-16	28.4082	Down expression
PIK3CA	-0.564295	0.576983	-9.61272	3.5e-17	5.04e-16	28.399	Down expression
PPPDE1	-0.530486	0.366723	-9.61228	3.5e-17	5.05e-16	28.3964	Down expression
SERTAD1	-1.06451	-1.27151	-9.60837	3.59e-17	5.15e-16	28.3735	Down expression
TRANK1	-0.675444	1.43834	-9.60612	3.63e-17	5.21e-16	28.3604	Down expression
MAN1A1	-1.32375	-0.914123	-9.60429	3.67e-17	5.27e-16	28.3497	Down expression
KRT10	-0.905927	1.20484	-9.59401	3.9e-17	5.58e-16	28.2898	Down expression
C8orf38	-0.590239	-1.34298	-9.57649	4.33e-17	6.15e-16	28.1876	Down expression
UCHL5	-0.616543	0.13878	-9.57288	4.42e-17	6.27e-16	28.1666	Down expression
ZNF45	-0.623602	-0.808511	-9.57129	4.46e-17	6.32e-16	28.1573	Down expression
VARS	-0.875853	0.546907	-9.56354	4.67e-17	6.6e-16	28.1121	Down expression
GPX3	-0.728824	1.53574	-9.56334	4.68e-17	6.6e-16	28.111	Down expression
TFB2M	-0.524835	0.138871	-9.55638	4.87e-17	6.86e-16	28.0704	Down expression
RSBN1	-0.638136	0.657415	-9.55551	4.9e-17	6.89e-16	28.0653	Down expression
CDC42SE1	-1.06928	1.95899	-9.55498	4.91e-17	6.9e-16	28.0622	Down expression
RRAGC	-0.621118	-0.501997	-9.55411	4.94e-17	6.93e-16	28.0572	Down expression
PION	-0.72709	1.37857	-9.55171	5.01e-17	7.01e-16	28.0432	Down expression
IFT52	-0.901331	-3.45027	-9.54795	5.12e-17	7.16e-16	28.0213	Down expression
HSD17B10	-0.646263	0.661309	-9.54788	5.12e-17	7.16e-16	28.0209	Down expression
EID2	-0.539709	0.0440835	-9.54771	5.13e-17	7.16e-16	28.0199	Down expression
USP16	-0.547134	2.53287	-9.54594	5.18e-17	7.22e-16	28.0096	Down expression
ATG16L1	-0.565414	0.395742	-9.54396	5.24e-17	7.29e-16	27.998	Down expression
PLCXD2	-0.69942	-0.528571	-9.5435	5.26e-17	7.31e-16	27.9954	Down expression
PHF12	-0.680559	-2.85754	-9.54147	5.32e-17	7.39e-16	27.9836	Down expression
SENP6	-0.922523	-2.92737	-9.5406	5.35e-17	7.42e-16	27.9785	Down expression
CMPK1	-0.639508	1.05587	-9.5394	5.39e-17	7.47e-16	27.9715	Down expression
APC	-0.597131	-0.6698	-9.53524	5.52e-17	7.65e-16	27.9472	Down expression
CREBBP	-0.793044	-1.76486	-9.52664	5.81e-17	8.03e-16	27.8972	Down expression
MED27	-0.56411	0.0412385	-9.52455	5.88e-17	8.12e-16	27.885	Down expression
ACSL5	-0.57637	0.684174	-9.51814	6.1e-17	8.43e-16	27.8477	Down expression
KBTBD4	-0.579818	-1.47614	-9.51685	6.15e-17	8.48e-16	27.8402	Down expression
PITHD1	-0.571952	0.379383	-9.51517	6.21e-17	8.55e-16	27.8304	Down expression
NDUFB8	-0.649288	2.91592	-9.51494	6.22e-17	8.55e-16	27.8291	Down expression
SSH1	-0.602183	-0.403591	-9.51268	6.3e-17	8.65e-16	27.8159	Down expression
HDDC2	-0.61746	0.789001	-9.51077	6.38e-17	8.73e-16	27.8048	Down expression
WBP11	-0.681896	1.91684	-9.50896	6.44e-17	8.81e-16	27.7943	Down expression
FCRL6	-1.1614	2.24398	-9.50702	6.52e-17	8.9e-16	27.7829	Down expression
DNAJC21	-0.512752	-0.468113	-9.50517	6.59e-17	8.99e-16	27.7722	Down expression
RBPJL	-1.1582	-1.25737	-9.50409	6.63e-17	9.04e-16	27.7659	Down expression
ZFP36L2	-0.830605	3.62851	-9.50198	6.71e-17	9.14e-16	27.7536	Down expression
CTSO	-0.628824	0.246415	-9.50103	6.75e-17	9.19e-16	27.7481	Down expression
FAM103A1	-0.586269	0.566905	-9.4991	6.83e-17	9.28e-16	27.7369	Down expression
PRF1	-0.90703	3.56298	-9.49874	6.84e-17	9.29e-16	27.7348	Down expression
ATIC	-1.11298	-0.708169	-9.49076	7.17e-17	9.7e-16	27.6883	Down expression
SMU1	-0.84856	3.67563	-9.4883	7.28e-17	9.83e-16	27.674	Down expression
PTGER2	-1.06159	3.24359	-9.47158	8.03e-17	1.08e-15	27.5768	Down expression
LRRC8A	-0.627541	0.692389	-9.46928	8.14e-17	1.09e-15	27.5634	Down expression
ZFAND1	-0.794684	0.956981	-9.46814	8.19e-17	1.09e-15	27.5567	Down expression
CNST	-0.568362	0.291988	-9.46551	8.32e-17	1.11e-15	27.5414	Down expression
SPAG9	-0.729989	0.310644	-9.4472	9.27e-17	1.23e-15	27.435	Down expression
ITCH	-0.597556	-1.53076	-9.44632	9.32e-17	1.24e-15	27.4299	Down expression
KPNB1	-0.610107	2.6468	-9.44614	9.33e-17	1.24e-15	27.4288	Down expression
NAPG	-0.598452	0.847785	-9.4459	9.34e-17	1.24e-15	27.4274	Down expression
GTPBP8	-0.509722	-0.633121	-9.44302	9.5e-17	1.26e-15	27.4107	Down expression
MAK16	-1.0269	-0.543227	-9.44281	9.51e-17	1.26e-15	27.4095	Down expression
LSS	-0.618105	-2.79227	-9.43856	9.75e-17	1.29e-15	27.3848	Down expression
NAA15	-0.893923	-2.23431	-9.43537	9.94e-17	1.31e-15	27.3662	Down expression
OVCA2	-0.585108	0.020693	-9.43469	9.98e-17	1.31e-15	27.3623	Down expression
USP8	-0.72785	2.28926	-9.43469	9.98e-17	1.31e-15	27.3623	Down expression
SEPHS1	-0.611233	1.61004	-9.43372	1e-16	1.32e-15	27.3566	Down expression
NSMCE4A	-0.530416	0.718658	-9.43007	1.02e-16	1.35e-15	27.3355	Down expression
TWISTNB	-0.799922	-2.10536	-9.4269	1.04e-16	1.37e-15	27.317	Down expression
RNASEH1	-0.675319	0.260558	-9.42368	1.06e-16	1.39e-15	27.2983	Down expression
KAT7	-0.952743	2.41552	-9.41861	1.1e-16	1.43e-15	27.2689	Down expression
CHST10	-0.766457	-1.40048	-9.41649	1.11e-16	1.45e-15	27.2566	Down expression
KLF12	-0.608496	1.64769	-9.41318	1.13e-16	1.47e-15	27.2373	Down expression
EIF2C2	-0.609787	1.68513	-9.40673	1.18e-16	1.53e-15	27.1998	Down expression
GABPB1	-0.605146	0.194733	-9.40641	1.18e-16	1.53e-15	27.198	Down expression
RRP8	-0.632598	-1.18086	-9.40096	1.22e-16	1.57e-15	27.1664	Down expression
MDN1	-0.71955	-1.54455	-9.39579	1.25e-16	1.62e-15	27.1364	Down expression
RARS2	-0.576487	-0.235239	-9.39401	1.27e-16	1.63e-15	27.126	Down expression
SETMAR	-0.729714	3.4325	-9.39334	1.27e-16	1.64e-15	27.1221	Down expression
ZNFX1	-0.53454	1.62973	-9.38759	1.32e-16	1.69e-15	27.0887	Down expression
RUNX3	-0.795417	3.9447	-9.38261	1.35e-16	1.74e-15	27.0598	Down expression
SLFN13	-1.00028	-2.91129	-9.37689	1.4e-16	1.79e-15	27.0267	Down expression
HABP4	-0.81648	0.129147	-9.37252	1.44e-16	1.84e-15	27.0013	Down expression
HNRNPA1	-0.638747	1.95668	-9.37105	1.45e-16	1.85e-15	26.9928	Down expression
IL2RB	-0.669589	3.00762	-9.36957	1.46e-16	1.87e-15	26.9842	Down expression
C21orf2	-0.667325	-0.483596	-9.36781	1.48e-16	1.89e-15	26.9739	Down expression
SMNDC1	-0.502243	1.79514	-9.36341	1.52e-16	1.93e-15	26.9485	Down expression
TMX1	-0.724365	0.606366	-9.36172	1.53e-16	1.95e-15	26.9386	Down expression
MAPRE1	-0.575912	1.15434	-9.35103	1.63e-16	2.07e-15	26.8766	Down expression
C22orf13	-0.61808	0.654343	-9.34225	1.72e-16	2.17e-15	26.8257	Down expression
SMC4	-0.735713	-0.777474	-9.33991	1.74e-16	2.2e-15	26.8122	Down expression
ASNSD1	-0.615022	-0.486404	-9.33983	1.74e-16	2.2e-15	26.8117	Down expression
KIAA1429	-0.764353	0.90804	-9.3362	1.78e-16	2.24e-15	26.7907	Down expression
ZNF791	-0.605638	0.511914	-9.33458	1.8e-16	2.26e-15	26.7813	Down expression
ATXN1	-0.540774	0.948106	-9.32648	1.88e-16	2.37e-15	26.7343	Down expression
TCF12	-0.929591	-0.738935	-9.32633	1.88e-16	2.37e-15	26.7334	Down expression
METTL17	-0.541912	0.638687	-9.31798	1.98e-16	2.48e-15	26.6851	Down expression
PRKDC	-0.615715	0.180977	-9.31763	1.98e-16	2.48e-15	26.683	Down expression
ZNF236	-0.856819	-3.02572	-9.31623	2e-16	2.5e-15	26.6749	Down expression
MIER3	-0.578576	0.133359	-9.31312	2.04e-16	2.54e-15	26.6569	Down expression
FOXO1	-0.73153	1.43618	-9.3127	2.04e-16	2.55e-15	26.6545	Down expression
UXT	-0.541535	3.07779	-9.30817	2.1e-16	2.61e-15	26.6282	Down expression
LBX1	-0.611329	5.69071	-9.30775	2.1e-16	2.62e-15	26.6258	Down expression
TXNDC16	-0.617775	-1.71819	-9.30565	2.13e-16	2.65e-15	26.6136	Down expression
FAM76B	-0.715957	-1.53862	-9.29394	2.28e-16	2.82e-15	26.5458	Down expression
CABLES2	-0.627845	-2.32268	-9.29211	2.3e-16	2.85e-15	26.5352	Down expression
OSBP	-0.512355	0.272087	-9.28036	2.47e-16	3.04e-15	26.4672	Down expression
GTF2I	-0.592955	1.73435	-9.28033	2.47e-16	3.04e-15	26.467	Down expression
NDUFS2	-0.612719	0.794536	-9.2713	2.6e-16	3.19e-15	26.4148	Down expression
FNTA	-1.25296	0.584147	-9.26876	2.64e-16	3.23e-15	26.4001	Down expression
SYAP1	-0.882854	0.91841	-9.26769	2.66e-16	3.25e-15	26.3938	Down expression
PTBP3	-0.543051	3.02049	-9.26462	2.71e-16	3.3e-15	26.3761	Down expression
C22orf32	-0.850148	0.280357	-9.26247	2.74e-16	3.34e-15	26.3636	Down expression
NCAM1	-0.97054	-3.50652	-9.25954	2.79e-16	3.4e-15	26.3467	Down expression
INSRR	-1.17283	-4.28491	-9.25908	2.79e-16	3.4e-15	26.344	Down expression
MRPL10	-0.720366	1.62952	-9.25166	2.92e-16	3.55e-15	26.3011	Down expression
DBF4	-0.635047	-2.63814	-9.25074	2.93e-16	3.56e-15	26.2958	Down expression
PSMA2	-0.5923	2.87469	-9.24983	2.95e-16	3.58e-15	26.2905	Down expression
AIM1	-0.824546	0.481818	-9.24391	3.05e-16	3.7e-15	26.2563	Down expression
RABGGTB	-0.709388	-0.808589	-9.24323	3.07e-16	3.71e-15	26.2524	Down expression
THAP6	-1.14135	-1.63216	-9.24235	3.08e-16	3.72e-15	26.2473	Down expression
CCT2	-0.538674	2.04672	-9.24024	3.12e-16	3.77e-15	26.2351	Down expression
MAP3K7	-0.647546	-0.773999	-9.2385	3.15e-16	3.8e-15	26.225	Down expression
KIR2DL4	-1.27055	3.49446	-9.23418	3.23e-16	3.9e-15	26.2	Down expression
KLRK1	-0.61715	4.54819	-9.23281	3.26e-16	3.92e-15	26.1921	Down expression
MED30	-0.757278	-1.41398	-9.22829	3.35e-16	4.02e-15	26.166	Down expression
ZNF26	-1.05182	-2.13043	-9.22737	3.36e-16	4.03e-15	26.1606	Down expression
DROSHA	-0.581755	0.524021	-9.22524	3.41e-16	4.08e-15	26.1484	Down expression
FCGR3A	-1.15651	2.06119	-9.22387	3.43e-16	4.11e-15	26.1405	Down expression
ST8SIA6	-0.861701	1.17894	-9.22216	3.47e-16	4.15e-15	26.1305	Down expression
RNMT	-0.739142	-0.360531	-9.22099	3.49e-16	4.17e-15	26.1238	Down expression
BMPR1A	-0.567745	-0.917395	-9.21955	3.52e-16	4.2e-15	26.1155	Down expression
DNAJB1	-0.846265	0.455627	-9.21848	3.54e-16	4.22e-15	26.1093	Down expression
MBTPS1	-0.510382	2.95803	-9.21532	3.61e-16	4.29e-15	26.091	Down expression
PPP1R16B	-0.820713	0.626087	-9.2143	3.63e-16	4.32e-15	26.0851	Down expression
SLC9A6	-0.864338	-1.16426	-9.21261	3.67e-16	4.36e-15	26.0754	Down expression
PAK2	-2.27842	-2.41834	-9.2112	3.7e-16	4.39e-15	26.0672	Down expression
FIGNL1	-0.957798	-2.88178	-9.21035	3.72e-16	4.41e-15	26.0623	Down expression
XLOC_l2_012081	-0.56414	1.19547	-9.20675	3.8e-16	4.49e-15	26.0415	Down expression
IMMT	-0.521698	1.31014	-9.20273	3.89e-16	4.59e-15	26.0183	Down expression
FAM13B	-0.674486	0.292101	-9.20149	3.91e-16	4.62e-15	26.0111	Down expression
NHSL1	-1.43291	-2.90522	-9.20081	3.93e-16	4.63e-15	26.0072	Down expression
SETBP1	-0.546831	-0.601877	-9.19592	4.04e-16	4.76e-15	25.9789	Down expression
U2SURP	-0.589509	-0.619724	-9.19565	4.05e-16	4.77e-15	25.9774	Down expression
ZNF571	-1.16887	-1.64753	-9.19473	4.07e-16	4.79e-15	25.9721	Down expression
HTT	-0.543517	-1.85611	-9.18949	4.2e-16	4.94e-15	25.9418	Down expression
ERCC5	-1.08541	1.97718	-9.18797	4.24e-16	4.97e-15	25.9331	Down expression
C10orf88	-0.965173	-2.73997	-9.18668	4.27e-16	5e-15	25.9256	Down expression
CSNK1G3	-0.578188	-1.62142	-9.17857	4.48e-16	5.24e-15	25.8788	Down expression
RAD51B	-0.548381	-1.68739	-9.1757	4.55e-16	5.32e-15	25.8622	Down expression
POMT1	-0.746399	-2.15849	-9.17091	4.68e-16	5.46e-15	25.8345	Down expression
C10orf26	-0.558852	-0.173485	-9.16903	4.73e-16	5.52e-15	25.8237	Down expression
ZZZ3	-0.56127	0.344186	-9.1662	4.81e-16	5.6e-15	25.8074	Down expression
ENPP5	-1.22298	-1.90572	-9.16257	4.91e-16	5.72e-15	25.7865	Down expression
GPD1L	-0.629368	0.67515	-9.15914	5.01e-16	5.83e-15	25.7666	Down expression
RNF139	-0.901561	0.341008	-9.15836	5.04e-16	5.85e-15	25.7621	Down expression
OCR1	-1.0127	1.05607	-9.15814	5.04e-16	5.85e-15	25.7609	Down expression
RSRC2	-0.572672	1.20432	-9.15744	5.06e-16	5.87e-15	25.7568	Down expression
GAFA2	-1.28874	0.594526	-9.15619	5.1e-16	5.91e-15	25.7496	Down expression
ZBTB9	-0.793991	-0.847714	-9.15425	5.16e-16	5.97e-15	25.7384	Down expression
SUMF2	-0.516998	0.179189	-9.15205	5.22e-16	6.04e-15	25.7257	Down expression
GNL3	-0.59906	0.339781	-9.15141	5.24e-16	6.06e-15	25.7221	Down expression
DR1	-0.536897	1.56582	-9.15029	5.28e-16	6.1e-15	25.7156	Down expression
TASP1	-0.514352	-1.29982	-9.14999	5.29e-16	6.1e-15	25.7139	Down expression
ITPR1	-0.660966	-0.505756	-9.14841	5.34e-16	6.15e-15	25.7048	Down expression
SAR1A	-0.736853	2.39287	-9.1464	5.4e-16	6.22e-15	25.6931	Down expression
RALGPS1	-0.534514	-1.35938	-9.14136	5.56e-16	6.4e-15	25.6641	Down expression
TMEM199	-0.849348	-1.75583	-9.13926	5.63e-16	6.47e-15	25.652	Down expression
UAP1	-0.713235	0.724399	-9.13922	5.63e-16	6.47e-15	25.6517	Down expression
FUT8	-0.689713	-0.408447	-9.13767	5.68e-16	6.52e-15	25.6428	Down expression
KIAA0141	-0.501096	0.772707	-9.13733	5.69e-16	6.53e-15	25.6408	Down expression
CSE1L	-0.647254	0.232008	-9.11376	6.53e-16	7.44e-15	25.505	Down expression
SGSM1	-0.77021	-1.47662	-9.11365	6.54e-16	7.44e-15	25.5043	Down expression
ZNF675	-0.842122	5.79377	-9.11197	6.6e-16	7.5e-15	25.4947	Down expression
ELMOD2	-0.776432	-2.39067	-9.11111	6.63e-16	7.54e-15	25.4897	Down expression
CEP164	-0.573602	-0.963286	-9.10903	6.72e-16	7.62e-15	25.4777	Down expression
SP2	-0.70987	0.775817	-9.10675	6.81e-16	7.72e-15	25.4646	Down expression
ZNF32	-0.894371	-0.271274	-9.10614	6.83e-16	7.74e-15	25.4611	Down expression
TMEM194A	-0.613612	-1.1987	-9.1059	6.84e-16	7.75e-15	25.4597	Down expression
TUFM	-0.54142	0.752033	-9.10564	6.85e-16	7.75e-15	25.4582	Down expression
C8orf76	-0.527789	0.388197	-9.10485	6.88e-16	7.78e-15	25.4536	Down expression
TRIM59	-0.870234	-2.58027	-9.10045	7.06e-16	7.98e-15	25.4283	Down expression
TERF1	-0.529223	-0.655535	-9.08486	7.73e-16	8.71e-15	25.3385	Down expression
ZNF146	-0.910449	-1.25916	-9.08318	7.81e-16	8.78e-15	25.3288	Down expression
TWF1	-0.885064	0.422828	-9.07889	8.01e-16	9e-15	25.3041	Down expression
RDH12	-0.995601	-3.76681	-9.07044	8.41e-16	9.43e-15	25.2555	Down expression
ENPP4	-0.633175	-0.932703	-9.06686	8.59e-16	9.62e-15	25.2349	Down expression
NOTCH2	-0.716441	2.0342	-9.05912	8.98e-16	1e-14	25.1904	Down expression
C9orf21	-0.549622	0.884969	-9.05097	9.42e-16	1.05e-14	25.1435	Down expression
C22orf28	-0.650167	0.996167	-9.04899	9.53e-16	1.06e-14	25.1321	Down expression
ZXDA	-0.942414	-0.630202	-9.04329	9.85e-16	1.09e-14	25.0993	Down expression
ELF2	-0.62634	0.585556	-9.04036	1e-15	1.11e-14	25.0825	Down expression
RC3H1	-0.771427	1.77437	-9.03739	1.02e-15	1.13e-14	25.0654	Down expression
SF3B14	-0.838668	-0.447875	-9.0334	1.04e-15	1.15e-14	25.0425	Down expression
NUP54	-0.847517	-1.74319	-9.02448	1.1e-15	1.21e-14	24.9912	Down expression
DLG3	-0.98719	-2.51203	-9.0243	1.1e-15	1.21e-14	24.9902	Down expression
CTDSP2	-0.771914	0.621618	-9.01987	1.13e-15	1.24e-14	24.9647	Down expression
C5orf58	-0.98761	-2.99161	-9.0198	1.13e-15	1.24e-14	24.9643	Down expression
FAM47A	-0.948164	-3.92761	-9.01569	1.16e-15	1.27e-14	24.9407	Down expression
C20orf24	-0.877296	1.1383	-9.01489	1.16e-15	1.28e-14	24.9361	Down expression
ZNF187	-0.596391	0.926988	-9.01282	1.18e-15	1.29e-14	24.9242	Down expression
HIF1A	-1.15958	1.63031	-9.01137	1.19e-15	1.3e-14	24.9159	Down expression
CASC4	-0.700472	-0.0571521	-9.0109	1.19e-15	1.3e-14	24.9132	Down expression
NAP1L5	-1.06234	-1.44549	-9.00511	1.23e-15	1.35e-14	24.8799	Down expression
SLC38A2	-0.877143	1.42762	-9.00427	1.24e-15	1.35e-14	24.8751	Down expression
ERGIC2	-1.01641	-0.595647	-8.99786	1.28e-15	1.4e-14	24.8383	Down expression
FBXO33	-0.66974	1.40893	-8.99637	1.29e-15	1.41e-14	24.8297	Down expression
KRR1	-0.538859	2.3845	-8.99236	1.32e-15	1.44e-14	24.8067	Down expression
PET117	-0.941404	-1.79759	-8.98853	1.35e-15	1.48e-14	24.7847	Down expression
NSMAF	-0.691649	0.480049	-8.98555	1.38e-15	1.5e-14	24.7676	Down expression
OSBPL3	-0.573736	0.704433	-8.98539	1.38e-15	1.5e-14	24.7667	Down expression
ACAT1	-0.503357	0.00727146	-8.98527	1.38e-15	1.5e-14	24.766	Down expression
CUL3	-0.948476	-0.365896	-8.9819	1.41e-15	1.53e-14	24.7467	Down expression
KPNA5	-0.570095	-1.2966	-8.97602	1.46e-15	1.58e-14	24.7129	Down expression
ZBTB1	-0.997394	-1.22026	-8.97565	1.46e-15	1.58e-14	24.7108	Down expression
FBXO5	-0.783576	-0.818411	-8.97325	1.48e-15	1.6e-14	24.697	Down expression
UTP15	-0.694058	-2.4511	-8.97111	1.5e-15	1.62e-14	24.6847	Down expression
CAMK2N1	-0.976435	2.96704	-8.97019	1.51e-15	1.63e-14	24.6794	Down expression
SLC39A9	-0.594141	1.38077	-8.96181	1.58e-15	1.71e-14	24.6314	Down expression
CASP8	-0.659373	2.68147	-8.96045	1.59e-15	1.72e-14	24.6236	Down expression
DYNLT1	-0.685723	1.59725	-8.95354	1.66e-15	1.79e-14	24.5839	Down expression
USP38	-0.667238	0.809856	-8.94945	1.7e-15	1.83e-14	24.5605	Down expression
DOCK11	-0.934241	-1.23266	-8.94163	1.78e-15	1.91e-14	24.5156	Down expression
DIP2B	-0.71485	-1.63983	-8.9401	1.79e-15	1.92e-14	24.5068	Down expression
PCIF1	-0.593281	1.06621	-8.93637	1.83e-15	1.96e-14	24.4855	Down expression
AKTIP	-0.742088	0.761004	-8.93613	1.84e-15	1.96e-14	24.4841	Down expression
MORF4L2	-0.956986	0.651344	-8.92569	1.95e-15	2.08e-14	24.4243	Down expression
TUBGCP5	-0.839106	-1.20574	-8.92563	1.95e-15	2.08e-14	24.424	Down expression
HSPB11	-0.65936	0.258521	-8.92259	1.99e-15	2.12e-14	24.4065	Down expression
EAF1	-0.812022	0.779033	-8.91966	2.02e-15	2.15e-14	24.3897	Down expression
LSM3	-0.681289	-1.23877	-8.91869	2.03e-15	2.16e-14	24.3842	Down expression
POU5F2	-0.573909	0.179997	-8.918	2.04e-15	2.17e-14	24.3802	Down expression
PTPRJ	-0.671594	-1.48593	-8.915	2.08e-15	2.2e-14	24.363	Down expression
ZNF197	-0.722737	-2.79244	-8.91082	2.13e-15	2.26e-14	24.3391	Down expression
ZBTB5	-0.518505	-1.48448	-8.90853	2.16e-15	2.28e-14	24.326	Down expression
LITAF	-0.651049	2.35289	-8.90419	2.21e-15	2.34e-14	24.3011	Down expression
ARCN1	-0.542352	2.2117	-8.90054	2.26e-15	2.38e-14	24.2802	Down expression
STK39	-0.621912	0.36923	-8.90011	2.26e-15	2.39e-14	24.2778	Down expression
RPP38	-0.859732	1.17748	-8.8989	2.28e-15	2.4e-14	24.2708	Down expression
FAM175B	-0.664117	-2.40743	-8.89673	2.31e-15	2.43e-14	24.2584	Down expression
CLK1	-0.534972	3.61695	-8.89585	2.32e-15	2.44e-14	24.2534	Down expression
TRIM32	-0.74003	-1.42408	-8.89463	2.34e-15	2.46e-14	24.2464	Down expression
DSTN	-1.01178	-0.948559	-8.89301	2.36e-15	2.48e-14	24.2371	Down expression
C9orf95	-0.909739	-0.82251	-8.8887	2.42e-15	2.54e-14	24.2124	Down expression
RNF187	-0.771772	-0.715575	-8.88749	2.43e-15	2.55e-14	24.2055	Down expression
C1orf50	-0.714662	-0.477536	-8.88365	2.49e-15	2.61e-14	24.1835	Down expression
TRMT11	-0.724002	0.212282	-8.87859	2.56e-15	2.68e-14	24.1546	Down expression
G3BP2	-1.11203	-0.0597498	-8.86698	2.74e-15	2.85e-14	24.0882	Down expression
KIAA1430	-0.50147	0.835608	-8.86697	2.74e-15	2.85e-14	24.0881	Down expression
KIR3DL1	-1.24892	2.03424	-8.85987	2.86e-15	2.96e-14	24.0476	Down expression
CACNA2D2	-0.899792	0.106168	-8.8545	2.95e-15	3.05e-14	24.0169	Down expression
CST7	-0.964449	4.49384	-8.8544	2.95e-15	3.05e-14	24.0162	Down expression
DUSP12	-0.739164	-0.157079	-8.85329	2.97e-15	3.06e-14	24.0099	Down expression
SOCS5	-0.596957	0.0375842	-8.85065	3.01e-15	3.11e-14	23.9948	Down expression
BMI1	-0.542613	0.58429	-8.84644	3.09e-15	3.18e-14	23.9707	Down expression
KLHDC2	-1.11014	-0.47785	-8.84478	3.12e-15	3.21e-14	23.9613	Down expression
GOLGA6C	-0.876491	0.631891	-8.84174	3.17e-15	3.26e-14	23.9439	Down expression
PRR20B	-1.43103	-0.0190332	-8.8391	3.22e-15	3.31e-14	23.9288	Down expression
CDC42SE2	-1.19703	2.85898	-8.83568	3.29e-15	3.37e-14	23.9092	Down expression
ANKRD13A	-0.681061	0.41459	-8.83103	3.38e-15	3.46e-14	23.8827	Down expression
CDKN2AIP	-0.668014	-0.650891	-8.82983	3.4e-15	3.48e-14	23.8759	Down expression
CCL4	-1.74144	2.52607	-8.8276	3.44e-15	3.52e-14	23.8631	Down expression
JAKMIP1	-1.02912	0.694442	-8.82375	3.52e-15	3.59e-14	23.8411	Down expression
LRRC42	-0.670566	-0.211206	-8.82274	3.54e-15	3.61e-14	23.8354	Down expression
PLRG1	-0.529653	0.749556	-8.81935	3.61e-15	3.68e-14	23.816	Down expression
XLOC_006079	-1.12708	-3.39773	-8.81696	3.66e-15	3.73e-14	23.8024	Down expression
ZFYVE20	-0.597454	-2.41198	-8.81623	3.68e-15	3.74e-14	23.7982	Down expression
RG9MTD1	-0.617466	0.0836986	-8.81595	3.68e-15	3.74e-14	23.7966	Down expression
NKRF	-0.552742	-1.74917	-8.81502	3.7e-15	3.76e-14	23.7913	Down expression
HIGD1A	-0.553634	-1.6032	-8.81447	3.72e-15	3.77e-14	23.7882	Down expression
WARS2	-0.883959	-3.44629	-8.8142	3.72e-15	3.77e-14	23.7866	Down expression
XRN1	-0.524824	-0.852292	-8.81396	3.73e-15	3.77e-14	23.7852	Down expression
TFDP2	-0.716018	-1.44372	-8.80603	3.9e-15	3.94e-14	23.7399	Down expression
RORB	-1.36387	-1.21377	-8.80524	3.92e-15	3.95e-14	23.7354	Down expression
FAM192A	-0.615632	1.24608	-8.79883	4.07e-15	4.1e-14	23.6989	Down expression
C3orf19	-0.524572	0.648397	-8.79701	4.11e-15	4.14e-14	23.6885	Down expression
FAM208A	-0.616277	0.487354	-8.79636	4.13e-15	4.15e-14	23.6847	Down expression
ZDHHC6	-1.23596	-0.990498	-8.79518	4.15e-15	4.18e-14	23.678	Down expression
KIAA0947	-0.521201	-0.625324	-8.79054	4.27e-15	4.28e-14	23.6516	Down expression
ADH5	-0.766975	-1.92367	-8.78817	4.33e-15	4.34e-14	23.638	Down expression
HERC3	-0.702172	-2.04236	-8.78731	4.35e-15	4.36e-14	23.6331	Down expression
PDIK1L	-0.554225	-1.67223	-8.78569	4.39e-15	4.39e-14	23.6239	Down expression
CXorf65	-0.519015	1.09105	-8.78479	4.41e-15	4.41e-14	23.6188	Down expression
FAM116A	-0.518078	0.64468	-8.7829	4.46e-15	4.46e-14	23.608	Down expression
TARBP1	-0.600754	-0.448511	-8.77984	4.54e-15	4.53e-14	23.5905	Down expression
PIP4K2C	-0.501019	1.95921	-8.77119	4.77e-15	4.75e-14	23.5412	Down expression
SFR1	-1.10065	-0.0474474	-8.76469	4.95e-15	4.93e-14	23.5042	Down expression
VPS13B	-0.66181	-0.206409	-8.76308	5e-15	4.97e-14	23.495	Down expression
C7orf64	-0.590605	0.188392	-8.75803	5.15e-15	5.11e-14	23.4662	Down expression
SSBP3	-0.657417	1.43455	-8.75052	5.38e-15	5.32e-14	23.4234	Down expression
HSPA8	-0.523663	2.06513	-8.7504	5.38e-15	5.33e-14	23.4227	Down expression
CLDND1	-0.551174	2.64988	-8.748	5.45e-15	5.39e-14	23.4091	Down expression
FBXO3	-0.518615	0.924778	-8.74603	5.52e-15	5.44e-14	23.3978	Down expression
ZNF627	-0.966778	-3.9554	-8.74312	5.61e-15	5.53e-14	23.3812	Down expression
SPNS2	-0.846215	-2.05087	-8.74118	5.67e-15	5.59e-14	23.3702	Down expression
BBS2	-0.503263	0.429654	-8.74102	5.68e-15	5.59e-14	23.3693	Down expression
CHURC1	-0.875004	-0.968518	-8.73965	5.72e-15	5.63e-14	23.3615	Down expression
NAP1L4	-0.560162	1.00502	-8.73846	5.76e-15	5.67e-14	23.3547	Down expression
RTF1	-0.501588	0.497102	-8.73829	5.77e-15	5.67e-14	23.3538	Down expression
EID3	-0.936921	-2.13128	-8.73655	5.83e-15	5.72e-14	23.3438	Down expression
ATAD2	-0.668596	-1.70044	-8.7228	6.31e-15	6.16e-14	23.2655	Down expression
SERF1A	-0.723488	1.21434	-8.72231	6.33e-15	6.17e-14	23.2628	Down expression
MSL2	-0.612212	1.9055	-8.72199	6.34e-15	6.18e-14	23.2609	Down expression
PDXDC1	-0.743178	-0.751799	-8.72058	6.39e-15	6.23e-14	23.2529	Down expression
XLOC_l2_013808	-0.766901	2.44464	-8.72012	6.41e-15	6.24e-14	23.2503	Down expression
MRFAP1L1	-0.637587	0.133888	-8.71633	6.55e-15	6.37e-14	23.2287	Down expression
TP53AIP1	-0.702053	-1.2041	-8.7153	6.59e-15	6.4e-14	23.2228	Down expression
NCALD	-0.739174	-1.14312	-8.71038	6.78e-15	6.57e-14	23.1949	Down expression
CTPS	-0.728752	-1.35106	-8.70891	6.83e-15	6.61e-14	23.1865	Down expression
MSN	-0.504459	4.29386	-8.69958	7.21e-15	6.96e-14	23.1334	Down expression
SLBP	-0.718202	-0.785297	-8.69787	7.28e-15	7.02e-14	23.1237	Down expression
MSL1	-0.67029	1.47247	-8.69673	7.33e-15	7.06e-14	23.1172	Down expression
B4GALT4	-0.721528	-1.49971	-8.69541	7.39e-15	7.11e-14	23.1097	Down expression
THAP11	-0.576255	0.878298	-8.69469	7.42e-15	7.13e-14	23.1056	Down expression
CCDC126	-0.719494	-2.41776	-8.69103	7.58e-15	7.26e-14	23.0848	Down expression
NUP98	-0.729012	-0.846038	-8.69075	7.59e-15	7.27e-14	23.0832	Down expression
RAD17	-0.657059	-0.115203	-8.69023	7.61e-15	7.29e-14	23.0803	Down expression
C20orf111	-0.805081	0.379055	-8.68925	7.65e-15	7.32e-14	23.0747	Down expression
MRPL42	-0.851073	-0.608949	-8.68916	7.66e-15	7.32e-14	23.0742	Down expression
PPP2R1B	-0.582751	-1.2465	-8.68678	7.76e-15	7.42e-14	23.0606	Down expression
FOXC1	-0.863232	-4.44125	-8.68587	7.8e-15	7.45e-14	23.0555	Down expression
LGR6	-1.23176	-1.25	-8.68317	7.93e-15	7.56e-14	23.0401	Down expression
RNF4	-0.861784	0.296647	-8.68092	8.03e-15	7.65e-14	23.0273	Down expression
TIGIT	-0.754553	-0.371937	-8.67557	8.28e-15	7.87e-14	22.997	Down expression
ARMC1	-0.575319	-0.943018	-8.66985	8.56e-15	8.12e-14	22.9644	Down expression
ARFGAP3	-0.600597	0.151846	-8.65836	9.14e-15	8.67e-14	22.8991	Down expression
PLCB2	-0.609445	2.12657	-8.65637	9.25e-15	8.76e-14	22.8879	Down expression
HMGCS1	-0.768327	-2.16533	-8.6538	9.39e-15	8.88e-14	22.8733	Down expression
PLK2	-1.29967	-2.50434	-8.64835	9.68e-15	9.14e-14	22.8423	Down expression
KCTD9	-0.695365	0.308612	-8.64711	9.75e-15	9.21e-14	22.8353	Down expression
SMCHD1	-0.615006	0.857517	-8.63634	1.04e-14	9.78e-14	22.7741	Down expression
CD300A	-1.67048	-0.436304	-8.63427	1.05e-14	9.89e-14	22.7624	Down expression
ZUFSP	-0.511686	-0.736779	-8.63151	1.07e-14	1e-13	22.7468	Down expression
TBC1D23	-1.31127	-1.5909	-8.62997	1.08e-14	1.01e-13	22.738	Down expression
BRMS1L	-0.883687	-4.06555	-8.62737	1.09e-14	1.02e-13	22.7233	Down expression
VPS54	-0.931038	-1.11223	-8.62737	1.09e-14	1.02e-13	22.7233	Down expression
TBC1D15	-0.640797	0.906532	-8.62531	1.11e-14	1.03e-13	22.7116	Down expression
ZAP70	-0.549739	3.66681	-8.61805	1.15e-14	1.07e-13	22.6704	Down expression
TH1L	-0.58701	2.29506	-8.61588	1.17e-14	1.09e-13	22.6581	Down expression
ACLY	-0.615505	3.4013	-8.61562	1.17e-14	1.09e-13	22.6566	Down expression
TRA2B	-0.575025	2.87006	-8.61534	1.17e-14	1.09e-13	22.6551	Down expression
PPIE	-0.677762	-0.272814	-8.60776	1.22e-14	1.13e-13	22.6121	Down expression
DENND4A	-0.743433	-0.166593	-8.6058	1.24e-14	1.15e-13	22.601	Down expression
METTL23	-0.570269	0.752546	-8.60443	1.25e-14	1.15e-13	22.5932	Down expression
CHST7	-0.587262	-0.401004	-8.60413	1.25e-14	1.16e-13	22.5915	Down expression
MAGED1	-0.652652	-1.04721	-8.60148	1.27e-14	1.17e-13	22.5765	Down expression
FASTKD2	-0.500245	0.806696	-8.60022	1.28e-14	1.18e-13	22.5693	Down expression
GRPEL2	-0.627981	-0.52309	-8.59535	1.31e-14	1.21e-13	22.5417	Down expression
IFRD1	-0.893455	-0.756786	-8.5915	1.34e-14	1.24e-13	22.5199	Down expression
BMPR2	-0.852211	-0.308598	-8.5896	1.36e-14	1.25e-13	22.5092	Down expression
ACBD3	-0.640978	0.0989123	-8.58932	1.36e-14	1.25e-13	22.5076	Down expression
PGAP2	-0.530498	2.89839	-8.58711	1.38e-14	1.26e-13	22.495	Down expression
ZNF518A	-0.761098	-1.1681	-8.58371	1.4e-14	1.29e-13	22.4758	Down expression
RBBP9	-0.941168	2.33974	-8.58048	1.43e-14	1.31e-13	22.4575	Down expression
SLC30A5	-0.69606	0.344001	-8.5788	1.44e-14	1.32e-13	22.448	Down expression
BDP1	-0.884206	-1.97503	-8.57786	1.45e-14	1.32e-13	22.4427	Down expression
CMTM6	-0.667266	1.32281	-8.57647	1.46e-14	1.33e-13	22.4348	Down expression
MED21	-0.942047	-1.2066	-8.57457	1.48e-14	1.35e-13	22.424	Down expression
CALM1	-0.512694	0.831805	-8.57166	1.5e-14	1.37e-13	22.4075	Down expression
ZNF615	-0.573767	-1.57996	-8.56993	1.52e-14	1.38e-13	22.3978	Down expression
ACAP2	-0.60726	0.746703	-8.5675	1.54e-14	1.4e-13	22.384	Down expression
MEX3C	-0.573465	1.1908	-8.56464	1.57e-14	1.42e-13	22.3678	Down expression
BRD8	-0.556591	-2.56426	-8.56387	1.57e-14	1.42e-13	22.3635	Down expression
LOH12CR1	-0.660769	1.69962	-8.56332	1.58e-14	1.43e-13	22.3603	Down expression
RRP36	-0.521631	0.604725	-8.56189	1.59e-14	1.44e-13	22.3522	Down expression
DLEU7	-1.58339	-2.60731	-8.56103	1.6e-14	1.44e-13	22.3474	Down expression
PLCL2	-0.502302	0.642365	-8.56103	1.6e-14	1.44e-13	22.3474	Down expression
COX19	-0.73555	-1.461	-8.55981	1.61e-14	1.45e-13	22.3405	Down expression
MCPH1	-0.681811	-2.40004	-8.55542	1.65e-14	1.49e-13	22.3156	Down expression
CRBN	-1.18023	2.57473	-8.55498	1.66e-14	1.49e-13	22.3131	Down expression
EIF2S2	-0.644051	0.716587	-8.55289	1.68e-14	1.5e-13	22.3013	Down expression
ZCCHC10	-0.563068	-1.68033	-8.55168	1.69e-14	1.51e-13	22.2945	Down expression
SENP5	-0.868852	2.16925	-8.5513	1.69e-14	1.52e-13	22.2923	Down expression
TFDP3	-1.36887	-0.87823	-8.55123	1.69e-14	1.52e-13	22.2919	Down expression
WDR59	-0.744909	-2.39359	-8.54836	1.72e-14	1.54e-13	22.2757	Down expression
EIF3M	-0.51565	3.33827	-8.54709	1.73e-14	1.55e-13	22.2685	Down expression
SESN2	-0.688515	-0.381382	-8.54601	1.74e-14	1.56e-13	22.2624	Down expression
NKG7	-0.810337	4.80225	-8.54551	1.75e-14	1.56e-13	22.2596	Down expression
PDRG1	-0.65558	-1.98745	-8.53898	1.81e-14	1.62e-13	22.2227	Down expression
GSS	-0.518896	-0.640558	-8.5369	1.84e-14	1.64e-13	22.2109	Down expression
ARHGEF19	-0.743928	-2.71212	-8.53218	1.89e-14	1.68e-13	22.1842	Down expression
ZNF302	-0.619941	-1.01744	-8.52345	1.98e-14	1.76e-13	22.1349	Down expression
SLC35F5	-0.637697	0.199969	-8.52251	1.99e-14	1.77e-13	22.1296	Down expression
CTF1	-0.769009	-3.76655	-8.51572	2.07e-14	1.83e-13	22.0912	Down expression
C6orf204	-0.759782	-0.809583	-8.51183	2.12e-14	1.87e-13	22.0692	Down expression
MFSD9	-0.767448	-3.33147	-8.51163	2.12e-14	1.87e-13	22.0681	Down expression
DHX36	-0.793851	0.837656	-8.50994	2.14e-14	1.89e-13	22.0586	Down expression
RBM14-RBM4	-0.710511	2.05578	-8.50943	2.15e-14	1.89e-13	22.0557	Down expression
ILF2	-0.546088	0.267977	-8.5064	2.19e-14	1.92e-13	22.0386	Down expression
C7orf60	-0.73132	-3.02247	-8.50609	2.19e-14	1.93e-13	22.0368	Down expression
DBR1	-0.854719	-2.60105	-8.50606	2.19e-14	1.93e-13	22.0366	Down expression
LOC100130865	-1.88498	-2.24872	-8.5044	2.21e-14	1.94e-13	22.0273	Down expression
MTERFD3	-0.571569	-1.28651	-8.50342	2.22e-14	1.95e-13	22.0218	Down expression
DNAJA1	-0.628729	1.03325	-8.50109	2.25e-14	1.98e-13	22.0086	Down expression
SLC22A10	-0.867401	-3.97807	-8.50026	2.26e-14	1.99e-13	22.0039	Down expression
SEC24A	-0.534346	-2.02216	-8.49652	2.31e-14	2.03e-13	21.9828	Down expression
RWDD2B	-0.760214	0.31395	-8.49476	2.34e-14	2.05e-13	21.9728	Down expression
PAPSS2	-1.07448	-3.51882	-8.4933	2.36e-14	2.06e-13	21.9646	Down expression
SLA	-0.881786	1.02635	-8.49152	2.38e-14	2.08e-13	21.9545	Down expression
MTMR8	-0.62687	-1.43805	-8.48508	2.47e-14	2.16e-13	21.9182	Down expression
ZFYVE27	-0.59094	0.19136	-8.48447	2.48e-14	2.17e-13	21.9148	Down expression
PARP11	-0.580893	-2.52246	-8.48384	2.49e-14	2.17e-13	21.9112	Down expression
NARS2	-0.91752	-1.2276	-8.47664	2.59e-14	2.26e-13	21.8706	Down expression
ZNF395	-0.811699	0.0823529	-8.47161	2.67e-14	2.32e-13	21.8422	Down expression
CDC37L1	-0.739869	-1.76404	-8.47089	2.68e-14	2.33e-13	21.8382	Down expression
HMGXB4	-0.743697	0.271781	-8.46675	2.74e-14	2.39e-13	21.8148	Down expression
KIR2DS2	-1.22174	1.80173	-8.45384	2.95e-14	2.56e-13	21.742	Down expression
PHF5A	-0.605292	-0.674605	-8.4519	2.99e-14	2.59e-13	21.7311	Down expression
NCAPH2	-0.538858	0.904977	-8.45153	2.99e-14	2.6e-13	21.729	Down expression
ANKRD37	-0.654216	-1.86825	-8.45136	3e-14	2.6e-13	21.728	Down expression
ERN1	-0.691343	0.91358	-8.4496	3.03e-14	2.62e-13	21.7181	Down expression
NKIRAS1	-0.98728	-2.03213	-8.44366	3.13e-14	2.71e-13	21.6847	Down expression
ZFP37	-1.01878	-4.40729	-8.44252	3.15e-14	2.72e-13	21.6782	Down expression
CHST11	-0.614433	0.844248	-8.43705	3.25e-14	2.8e-13	21.6474	Down expression
CENPP	-0.554265	-1.67378	-8.426	3.46e-14	2.98e-13	21.5852	Down expression
SH2D1B	-0.770673	0.459059	-8.4225	3.53e-14	3.04e-13	21.5655	Down expression
PARP4	-0.584723	1.5604	-8.42179	3.55e-14	3.05e-13	21.5615	Down expression
GTF2H3	-0.927214	-0.593965	-8.42111	3.56e-14	3.06e-13	21.5577	Down expression
ANKRD44	-0.637898	0.154621	-8.41636	3.66e-14	3.14e-13	21.5309	Down expression
SOCS4	-0.536467	-1.12213	-8.41369	3.71e-14	3.18e-13	21.5159	Down expression
LOC651337	-0.6851	0.790518	-8.41341	3.72e-14	3.19e-13	21.5143	Down expression
RGNEF	-0.922797	-3.92378	-8.40681	3.86e-14	3.3e-13	21.4772	Down expression
ARL5A	-0.61953	1.84985	-8.40585	3.88e-14	3.31e-13	21.4718	Down expression
ANKRD49	-0.555751	0.120047	-8.39956	4.03e-14	3.43e-13	21.4364	Down expression
TOMM70A	-0.630313	-1.025	-8.39549	4.12e-14	3.5e-13	21.4135	Down expression
PHF11	-0.660569	1.4781	-8.3944	4.15e-14	3.52e-13	21.4074	Down expression
SACM1L	-0.504419	1.72391	-8.39016	4.25e-14	3.6e-13	21.3836	Down expression
ZNF320	-0.604179	-0.32872	-8.38951	4.26e-14	3.62e-13	21.3799	Down expression
LOC100505750	-0.89678	-0.378524	-8.38825	4.29e-14	3.64e-13	21.3728	Down expression
OGFOD1	-0.594164	1.48383	-8.38675	4.33e-14	3.66e-13	21.3644	Down expression
ZNF259P1	-0.880904	-1.33925	-8.38431	4.39e-14	3.71e-13	21.3507	Down expression
RPRD2	-0.539239	0.198658	-8.38345	4.41e-14	3.72e-13	21.3459	Down expression
TRIAP1	-1.22366	-1.62207	-8.37552	4.62e-14	3.89e-13	21.3013	Down expression
TSPYL4	-0.514803	0.027382	-8.3731	4.68e-14	3.94e-13	21.2877	Down expression
SMG8	-0.568948	-1.17765	-8.37049	4.75e-14	4e-13	21.273	Down expression
ZNF813	-0.551105	-0.28242	-8.3699	4.77e-14	4.01e-13	21.2697	Down expression
PPID	-0.810993	-1.2597	-8.36942	4.78e-14	4.02e-13	21.267	Down expression
CCNB3	-0.854438	0.887431	-8.36807	4.82e-14	4.05e-13	21.2595	Down expression
RRN3	-1.06988	-2.78601	-8.36506	4.9e-14	4.11e-13	21.2426	Down expression
RPL7L1	-0.681253	1.03704	-8.36281	4.96e-14	4.16e-13	21.2299	Down expression
STXBP5	-1.19782	-1.94947	-8.35735	5.12e-14	4.29e-13	21.1993	Down expression
FASTKD5	-0.60894	1.7415	-8.35642	5.15e-14	4.31e-13	21.194	Down expression
ELMO2	-0.760256	0.88708	-8.34907	5.37e-14	4.49e-13	21.1528	Down expression
RPS6KC1	-0.829604	0.726445	-8.34854	5.38e-14	4.5e-13	21.1498	Down expression
XLOC_001097	-0.806077	1.83949	-8.34706	5.43e-14	4.54e-13	21.1415	Down expression
NDUFB2	-0.904579	0.969712	-8.34422	5.52e-14	4.61e-13	21.1255	Down expression
TSPAN31	-0.82421	-2.28324	-8.34297	5.56e-14	4.64e-13	21.1185	Down expression
ACAD8	-0.689062	-1.5593	-8.34194	5.59e-14	4.66e-13	21.1127	Down expression
KLHL15	-0.868679	0.918785	-8.34193	5.59e-14	4.66e-13	21.1127	Down expression
RAB1A	-0.628321	1.01671	-8.34027	5.64e-14	4.7e-13	21.1034	Down expression
NUP205	-0.774961	-0.115326	-8.33845	5.7e-14	4.75e-13	21.0932	Down expression
ICMT	-0.504372	-2.65711	-8.33607	5.78e-14	4.81e-13	21.0798	Down expression
ATXN7	-0.910706	2.46667	-8.33097	5.95e-14	4.94e-13	21.0512	Down expression
RBM3	-0.640978	2.69818	-8.33038	5.97e-14	4.96e-13	21.0479	Down expression
GABPA	-0.632197	-0.618696	-8.32957	6e-14	4.98e-13	21.0433	Down expression
XLOC_l2_009182	-0.97449	-2.63292	-8.32827	6.04e-14	5.01e-13	21.0361	Down expression
C10orf76	-0.689815	0.663591	-8.32767	6.06e-14	5.02e-13	21.0327	Down expression
SMAP1	-0.574139	-0.418443	-8.32762	6.06e-14	5.02e-13	21.0324	Down expression
USP12	-0.618048	1.66355	-8.32731	6.07e-14	5.03e-13	21.0307	Down expression
SNX4	-0.54497	-1.2802	-8.32619	6.11e-14	5.06e-13	21.0244	Down expression
VPS37B	-0.649703	0.0180486	-8.32596	6.12e-14	5.06e-13	21.0231	Down expression
ETS1	-0.748258	3.27747	-8.31694	6.44e-14	5.31e-13	20.9725	Down expression
ARL1	-0.537276	-0.271532	-8.31683	6.45e-14	5.31e-13	20.9719	Down expression
XLOC_l2_014101	-0.587101	0.505519	-8.31489	6.52e-14	5.37e-13	20.961	Down expression
ARHGAP9	-0.582373	0.692282	-8.31233	6.61e-14	5.44e-13	20.9467	Down expression
FBXO11	-0.69766	1.56963	-8.30841	6.76e-14	5.56e-13	20.9248	Down expression
DUSP14	-0.714701	-2.75477	-8.30157	7.03e-14	5.77e-13	20.8864	Down expression
CSTF2	-0.619149	1.18446	-8.30134	7.04e-14	5.77e-13	20.8851	Down expression
PPCS	-0.536276	-0.836032	-8.30004	7.09e-14	5.81e-13	20.8779	Down expression
NUDT15	-0.782922	-2.27473	-8.29903	7.13e-14	5.84e-13	20.8722	Down expression
D4S234E	-0.796596	-1.15652	-8.29594	7.26e-14	5.94e-13	20.8549	Down expression
HIAT1	-0.705052	-0.601661	-8.29558	7.27e-14	5.95e-13	20.8529	Down expression
HIRA	-1.03723	-1.72266	-8.29517	7.29e-14	5.96e-13	20.8506	Down expression
NR3C2	-0.702319	-1.69722	-8.29463	7.31e-14	5.97e-13	20.8476	Down expression
NR1D2	-0.563405	0.54758	-8.29203	7.42e-14	6.05e-13	20.833	Down expression
C8orf33	-0.834419	-3.41841	-8.28724	7.63e-14	6.21e-13	20.8062	Down expression
COMMD10	-0.880978	-1.45795	-8.28311	7.81e-14	6.35e-13	20.783	Down expression
XBP1	-0.775552	1.88298	-8.28018	7.94e-14	6.45e-13	20.7667	Down expression
IFITM1	-0.512051	4.24463	-8.27616	8.12e-14	6.6e-13	20.7442	Down expression
GNL2	-1.00925	1.88566	-8.27588	8.14e-14	6.6e-13	20.7426	Down expression
SLC30A7	-0.803646	2.46735	-8.27535	8.16e-14	6.62e-13	20.7396	Down expression
ESRP2	-0.669811	-0.24699	-8.27359	8.24e-14	6.68e-13	20.7298	Down expression
CENPC1	-0.721597	2.10175	-8.25835	8.99e-14	7.26e-13	20.6446	Down expression
C4orf21	-0.5011	0.396086	-8.25266	9.28e-14	7.49e-13	20.6128	Down expression
CATSPER2	-0.528344	-1.41252	-8.25063	9.39e-14	7.57e-13	20.6014	Down expression
ZNF805	-0.694987	-3.57697	-8.24914	9.47e-14	7.63e-13	20.593	Down expression
AGAP1	-0.635454	0.306506	-8.24607	9.63e-14	7.76e-13	20.5759	Down expression
XLOC_004609	-0.790883	-0.313502	-8.24393	9.75e-14	7.84e-13	20.5639	Down expression
KLHDC10	-0.738974	1.10567	-8.23587	1.02e-13	8.19e-13	20.5189	Down expression
ILKAP	-0.671757	2.06501	-8.23302	1.04e-13	8.32e-13	20.503	Down expression
NDUFA2	-0.676457	1.73704	-8.23157	1.05e-13	8.39e-13	20.4949	Down expression
C3orf17	-0.60828	3.26444	-8.23063	1.05e-13	8.42e-13	20.4896	Down expression
KIAA1432	-0.964294	-2.26469	-8.22468	1.09e-13	8.69e-13	20.4564	Down expression
LATS1	-0.889007	1.21048	-8.22452	1.09e-13	8.7e-13	20.4555	Down expression
ATR	-0.519802	0.725016	-8.2225	1.1e-13	8.79e-13	20.4442	Down expression
LENG1	-0.700602	0.33573	-8.21931	1.12e-13	8.93e-13	20.4264	Down expression
PCNP	-0.56484	0.950478	-8.21043	1.18e-13	9.38e-13	20.3769	Down expression
PLAU	-0.878886	-2.235	-8.20876	1.19e-13	9.46e-13	20.3675	Down expression
TPPP	-1.02219	-3.35245	-8.20869	1.19e-13	9.46e-13	20.3671	Down expression
IPO5	-0.619	-1.85658	-8.20795	1.2e-13	9.49e-13	20.363	Down expression
BCOR	-0.739804	-1.58842	-8.20635	1.21e-13	9.57e-13	20.3541	Down expression
CCNH	-0.538601	2.1476	-8.19974	1.25e-13	9.92e-13	20.3172	Down expression
KRT33B	-1.71248	-3.43779	-8.19671	1.27e-13	1.01e-12	20.3003	Down expression
CHI3L2	-1.02143	-3.3032	-8.19625	1.28e-13	1.01e-12	20.2977	Down expression
ALMS1	-0.525096	0.0713423	-8.19422	1.29e-13	1.02e-12	20.2864	Down expression
FASLG	-0.905561	0.125394	-8.19324	1.3e-13	1.03e-12	20.281	Down expression
KAT6B	-0.51968	3.08155	-8.18841	1.34e-13	1.05e-12	20.2541	Down expression
EIF5B	-0.562521	2.16296	-8.18682	1.35e-13	1.06e-12	20.2452	Down expression
CSTF2T	-1.0507	-1.73713	-8.18659	1.35e-13	1.06e-12	20.2439	Down expression
GPA33	-0.994627	-2.41789	-8.17531	1.44e-13	1.13e-12	20.181	Down expression
THOC2	-0.621286	1.44697	-8.17146	1.47e-13	1.15e-12	20.1596	Down expression
NUDCD2	-0.650628	-1.40423	-8.17097	1.47e-13	1.16e-12	20.1569	Down expression
CYTIP	-0.503177	4.51729	-8.16602	1.52e-13	1.19e-12	20.1293	Down expression
ZNF680	-0.73634	-3.13745	-8.16402	1.53e-13	1.2e-12	20.1182	Down expression
ARNT	-0.653631	1.59312	-8.15387	1.62e-13	1.27e-12	20.0617	Down expression
VEZT	-0.520488	-0.908878	-8.14294	1.73e-13	1.35e-12	20.0008	Down expression
CREM	-0.726101	-1.55766	-8.13756	1.78e-13	1.38e-12	19.9709	Down expression
ATG14	-0.692021	0.426395	-8.13242	1.83e-13	1.42e-12	19.9423	Down expression
RAVER2	-0.547883	-0.591254	-8.12606	1.9e-13	1.47e-12	19.907	Down expression
FBXO31	-0.576835	-1.37285	-8.1193	1.97e-13	1.53e-12	19.8694	Down expression
NEK1	-0.557075	-1.69672	-8.11204	2.05e-13	1.59e-12	19.829	Down expression
DHRS7	-0.566647	1.81539	-8.10671	2.12e-13	1.64e-12	19.7994	Down expression
ZNF430	-1.19631	4.04183	-8.09787	2.23e-13	1.72e-12	19.7503	Down expression
DPH3	-0.92988	-1.62188	-8.09704	2.24e-13	1.72e-12	19.7457	Down expression
HCFC2	-0.542931	-0.671648	-8.08911	2.34e-13	1.8e-12	19.7017	Down expression
HEATR6	-0.59921	-1.00521	-8.08694	2.37e-13	1.82e-12	19.6896	Down expression
DLG5	-1.04821	-3.38478	-8.08648	2.37e-13	1.82e-12	19.6871	Down expression
CHMP1B	-0.970539	-2.92679	-8.08271	2.42e-13	1.86e-12	19.6662	Down expression
IRGQ	-0.587062	0.829904	-8.07809	2.49e-13	1.9e-12	19.6406	Down expression
ZBED4	-0.519972	2.07539	-8.07759	2.49e-13	1.91e-12	19.6378	Down expression
SUV39H1	-0.609641	-1.40642	-8.07535	2.53e-13	1.93e-12	19.6254	Down expression
ZNF251	-0.683129	-1.77737	-8.07514	2.53e-13	1.93e-12	19.6242	Down expression
ZNF280D	-0.552168	-0.74285	-8.07342	2.55e-13	1.95e-12	19.6146	Down expression
B3GNT2	-0.789335	-2.09747	-8.06987	2.61e-13	1.99e-12	19.595	Down expression
RPS6	-0.67153	2.72341	-8.06673	2.65e-13	2.02e-12	19.5775	Down expression
EEF1D	-0.519656	2.60548	-8.06187	2.73e-13	2.07e-12	19.5506	Down expression
IGFBP3	-1.22548	-2.30122	-8.06163	2.73e-13	2.07e-12	19.5493	Down expression
OSBPL8	-0.747091	-0.258061	-8.05436	2.84e-13	2.16e-12	19.509	Down expression
CDKN1B	-0.509844	3.13697	-8.05374	2.85e-13	2.16e-12	19.5056	Down expression
CNOT6L	-0.607289	1.16228	-8.05067	2.9e-13	2.2e-12	19.4885	Down expression
RNF103	-0.509877	0.715118	-8.04871	2.94e-13	2.22e-12	19.4777	Down expression
PHLPP2	-0.698011	-1.83809	-8.04615	2.98e-13	2.25e-12	19.4635	Down expression
GINS4	-0.809077	-4.02344	-8.03678	3.14e-13	2.37e-12	19.4116	Down expression
PARP16	-0.777314	-3.06194	-8.03423	3.18e-13	2.4e-12	19.3975	Down expression
ITPRIP	-0.683717	1.71188	-8.03134	3.24e-13	2.44e-12	19.3815	Down expression
ECH1	-0.504502	1.55887	-8.03054	3.25e-13	2.45e-12	19.3771	Down expression
ZNF227	-0.655047	-3.06528	-8.02029	3.44e-13	2.58e-12	19.3204	Down expression
XLOC_001398	-0.634943	0.203194	-8.0172	3.5e-13	2.63e-12	19.3032	Down expression
WDR26	-0.638832	0.646671	-8.01506	3.55e-13	2.66e-12	19.2914	Down expression
GAB3	-0.572912	0.916743	-8.01477	3.55e-13	2.66e-12	19.2898	Down expression
ASCC1	-0.520794	-0.500383	-8.01211	3.61e-13	2.7e-12	19.2751	Down expression
HAS3	-0.509183	-1.77283	-8.01058	3.64e-13	2.72e-12	19.2666	Down expression
KLB	-0.929042	-4.08648	-8.00869	3.67e-13	2.75e-12	19.2562	Down expression
SNTB2	-0.855584	0.367886	-8.00685	3.71e-13	2.78e-12	19.246	Down expression
GABARAPL1	-0.843737	0.702987	-8.00216	3.81e-13	2.85e-12	19.2201	Down expression
TOX4	-0.590825	2.51854	-8.00135	3.83e-13	2.86e-12	19.2156	Down expression
ZNF654	-0.861009	-3.31045	-7.99968	3.87e-13	2.88e-12	19.2064	Down expression
HRASLS5	-1.17271	5.97352	-7.99733	3.92e-13	2.92e-12	19.1934	Down expression
ZFYVE28	-0.562688	-1.25817	-7.99593	3.95e-13	2.94e-12	19.1857	Down expression
HADH	-0.556589	-1.26505	-7.9829	4.25e-13	3.16e-12	19.1137	Down expression
SCN8A	-1.05637	-3.90286	-7.97851	4.35e-13	3.23e-12	19.0894	Down expression
FBXO28	-0.51667	-1.54312	-7.97819	4.36e-13	3.23e-12	19.0877	Down expression
ID2	-0.701721	2.31877	-7.97481	4.44e-13	3.29e-12	19.069	Down expression
MOSPD1	-0.512049	-1.35973	-7.9747	4.45e-13	3.29e-12	19.0684	Down expression
NCLN	-0.78381	-1.58362	-7.97128	4.53e-13	3.35e-12	19.0495	Down expression
MAP7	-0.63578	-1.81106	-7.97091	4.54e-13	3.35e-12	19.0475	Down expression
GGA2	-0.551472	1.15748	-7.9681	4.61e-13	3.41e-12	19.032	Down expression
RAB7L1	-0.603099	2.09703	-7.96615	4.66e-13	3.44e-12	19.0212	Down expression
MRPL30	-0.597245	-1.86425	-7.96393	4.72e-13	3.48e-12	19.009	Down expression
UBR7	-0.649526	-1.79683	-7.9638	4.73e-13	3.48e-12	19.0082	Down expression
FLYWCH2	-0.848154	-2.32301	-7.96316	4.74e-13	3.49e-12	19.0047	Down expression
XLOC_l2_006648	-0.536641	0.0920578	-7.95482	4.97e-13	3.65e-12	18.9587	Down expression
LYRM7	-0.700221	-2.04183	-7.95285	5.03e-13	3.69e-12	18.9478	Down expression
C16orf91	-0.558162	-1.45595	-7.95259	5.03e-13	3.69e-12	18.9464	Down expression
ZNF567	-0.570669	-0.743965	-7.95015	5.1e-13	3.74e-12	18.9329	Down expression
LOC100653120	-1.17462	-0.63871	-7.94481	5.26e-13	3.85e-12	18.9035	Down expression
NDFIP2	-0.989669	-1.96362	-7.9441	5.28e-13	3.86e-12	18.8996	Down expression
XLOC_010897	-0.809749	-2.21258	-7.94266	5.32e-13	3.89e-12	18.8917	Down expression
FAF1	-0.646901	0.860592	-7.94219	5.33e-13	3.9e-12	18.889	Down expression
SH2D4A	-1.75957	-1.04827	-7.93821	5.45e-13	3.98e-12	18.8671	Down expression
SAP30BP	-0.545411	-0.111525	-7.93809	5.46e-13	3.98e-12	18.8665	Down expression
PTDSS1	-0.706598	1.34325	-7.93403	5.58e-13	4.07e-12	18.8441	Down expression
MYSM1	-0.73227	0.286111	-7.93159	5.66e-13	4.12e-12	18.8307	Down expression
AMY1C	-0.586213	0.637178	-7.92893	5.75e-13	4.18e-12	18.816	Down expression
PDIA6	-0.560959	0.521501	-7.92695	5.81e-13	4.22e-12	18.8051	Down expression
WDR67	-0.516336	0.743091	-7.92141	5.99e-13	4.35e-12	18.7746	Down expression
PIGC	-0.514627	-1.45755	-7.90642	6.52e-13	4.71e-12	18.692	Down expression
ZNF597	-0.62083	-0.29067	-7.90432	6.59e-13	4.76e-12	18.6805	Down expression
LRP5L	-0.628392	-0.569631	-7.89928	6.78e-13	4.89e-12	18.6528	Down expression
TMPO	-0.955033	-0.490986	-7.88762	7.24e-13	5.21e-12	18.5886	Down expression
WDTC1	-0.607513	0.48974	-7.88575	7.31e-13	5.26e-12	18.5784	Down expression
GTF3C6	-0.555043	0.585733	-7.8792	7.58e-13	5.45e-12	18.5424	Down expression
GZMH	-0.867628	2.96889	-7.87528	7.75e-13	5.56e-12	18.5209	Down expression
RAB2A	-1.08497	2.0927	-7.87319	7.84e-13	5.63e-12	18.5094	Down expression
KLRC3	-0.994406	1.74007	-7.87217	7.89e-13	5.65e-12	18.5038	Down expression
BBS5	-0.546788	1.92113	-7.87205	7.89e-13	5.66e-12	18.5031	Down expression
MAN2A1	-0.541623	1.1388	-7.87157	7.91e-13	5.67e-12	18.5005	Down expression
ZNF83	-1.16113	-1.77272	-7.87124	7.93e-13	5.68e-12	18.4987	Down expression
MXRA7	-0.848549	0.740493	-7.87002	7.98e-13	5.71e-12	18.492	Down expression
HERPUD2	-0.884786	0.877706	-7.8593	8.47e-13	6.05e-12	18.4331	Down expression
TRMT12	-0.708018	-2.1242	-7.85551	8.66e-13	6.18e-12	18.4123	Down expression
ATP5F1	-0.849366	1.16559	-7.85355	8.75e-13	6.24e-12	18.4015	Down expression
ELP2	-0.509213	2.38402	-7.85113	8.87e-13	6.32e-12	18.3882	Down expression
PLXNA1	-0.653166	-2.30835	-7.84896	8.98e-13	6.39e-12	18.3763	Down expression
BIN3	-0.515205	-1.52845	-7.84794	9.03e-13	6.43e-12	18.3708	Down expression
PRPSAP1	-0.733744	-1.04417	-7.84774	9.04e-13	6.43e-12	18.3697	Down expression
SNRPG	-0.513859	1.26344	-7.83992	9.44e-13	6.7e-12	18.3268	Down expression
ZNF354A	-1.21365	-2.44499	-7.83413	9.75e-13	6.92e-12	18.295	Down expression
ARRDC3	-0.982132	-1.26787	-7.83396	9.76e-13	6.92e-12	18.2941	Down expression
FAM160B1	-0.706922	1.89271	-7.83325	9.8e-13	6.95e-12	18.2902	Down expression
LYPLA1	-0.512451	0.670204	-7.83034	9.96e-13	7.05e-12	18.2742	Down expression
UBL5	-0.85084	2.01951	-7.82718	1.01e-12	7.18e-12	18.2569	Down expression
SRPK1	-0.52436	0.215089	-7.81764	1.07e-12	7.54e-12	18.2046	Down expression
MPHOSPH6	-0.99063	-2.38331	-7.81607	1.08e-12	7.6e-12	18.196	Down expression
XLOC_008088	-0.736962	-3.53278	-7.81563	1.08e-12	7.61e-12	18.1936	Down expression
AVPI1	-0.916961	1.00282	-7.80692	1.13e-12	7.98e-12	18.1459	Down expression
ZNRD1	-0.657246	0.245942	-7.80571	1.14e-12	8.03e-12	18.1393	Down expression
SNORA12	-0.966448	-2.72836	-7.80218	1.16e-12	8.18e-12	18.12	Down expression
PPP4R1	-1.0032	-1.62738	-7.79934	1.18e-12	8.29e-12	18.1044	Down expression
RECQL	-0.948583	-0.822079	-7.79367	1.22e-12	8.55e-12	18.0734	Down expression
CD244	-0.513964	2.0354	-7.79202	1.23e-12	8.62e-12	18.0644	Down expression
NIPAL3	-0.533434	0.386613	-7.79147	1.24e-12	8.64e-12	18.0614	Down expression
BTN3A2	-0.705921	0.707565	-7.78988	1.25e-12	8.71e-12	18.0527	Down expression
HUS1B	-0.538011	-1.90347	-7.78847	1.26e-12	8.77e-12	18.045	Down expression
SNRNP40	-0.553817	0.630393	-7.78695	1.27e-12	8.84e-12	18.0367	Down expression
ZNF595	-1.11184	2.65541	-7.77958	1.32e-12	9.2e-12	17.9964	Down expression
PQLC3	-0.576474	-0.147417	-7.77942	1.32e-12	9.2e-12	17.9954	Down expression
IFI16	-0.559395	3.89007	-7.77887	1.33e-12	9.23e-12	17.9925	Down expression
RAPGEFL1	-0.984792	-3.92387	-7.77475	1.36e-12	9.43e-12	17.9699	Down expression
XLOC_l2_000649	-0.776439	-3.03863	-7.77064	1.39e-12	9.62e-12	17.9475	Down expression
CAB39	-0.508022	1.90886	-7.7704	1.39e-12	9.63e-12	17.9462	Down expression
GUSB	-0.589042	0.288491	-7.76912	1.4e-12	9.7e-12	17.9392	Down expression
CYTH3	-0.535629	-1.12366	-7.76811	1.41e-12	9.75e-12	17.9336	Down expression
RHOBTB3	-0.849303	-1.62441	-7.76678	1.42e-12	9.81e-12	17.9264	Down expression
NUDT9	-0.533913	-1.65253	-7.75834	1.49e-12	1.03e-11	17.8803	Down expression
OFD1	-0.597396	0.445084	-7.75442	1.52e-12	1.05e-11	17.8589	Down expression
MTPAP	-0.771434	-0.836257	-7.75257	1.53e-12	1.06e-11	17.8488	Down expression
LDOC1	-0.801258	-1.66157	-7.74317	1.62e-12	1.11e-11	17.7975	Down expression
KIR2DL5A	-1.23393	1.02927	-7.7413	1.63e-12	1.12e-11	17.7872	Down expression
PFKP	-0.596378	-0.273912	-7.73616	1.68e-12	1.15e-11	17.7592	Down expression
KARS	-0.517069	2.38425	-7.73551	1.69e-12	1.16e-11	17.7557	Down expression
MRPL3	-0.702165	-0.222951	-7.73502	1.69e-12	1.16e-11	17.753	Down expression
MAP4K3	-0.752445	-3.18765	-7.73349	1.71e-12	1.17e-11	17.7447	Down expression
SLC23A1	-0.646859	-2.29865	-7.72931	1.75e-12	1.19e-11	17.7219	Down expression
ZNF550	-0.589864	2.23101	-7.71942	1.84e-12	1.25e-11	17.6679	Down expression
DDTL	-0.906225	-0.373078	-7.71819	1.86e-12	1.26e-11	17.6613	Down expression
XLOC_l2_002886	-0.533259	3.31006	-7.71617	1.88e-12	1.27e-11	17.6502	Down expression
DUSP8	-0.536312	0.811556	-7.71022	1.94e-12	1.31e-11	17.6178	Down expression
MSH6	-0.731874	0.915794	-7.70837	1.96e-12	1.33e-11	17.6077	Down expression
CEP152	-0.835454	-2.07919	-7.70777	1.97e-12	1.33e-11	17.6045	Down expression
EIF2C3	-0.793379	3.15907	-7.70254	2.02e-12	1.37e-11	17.576	Down expression
XLOC_l2_001875	-0.535202	-0.54398	-7.69998	2.05e-12	1.39e-11	17.562	Down expression
AP3M2	-0.979544	-2.64533	-7.6976	2.08e-12	1.4e-11	17.5491	Down expression
DCTD	-0.514599	0.269342	-7.69477	2.11e-12	1.42e-11	17.5337	Down expression
EXTL2	-0.698362	-3.09255	-7.69328	2.13e-12	1.44e-11	17.5256	Down expression
TJP3	-1.2702	1.3676	-7.69098	2.16e-12	1.45e-11	17.513	Down expression
HBP1	-0.500773	0.252038	-7.68916	2.18e-12	1.47e-11	17.5032	Down expression
BRMS1	-0.53503	-2.56551	-7.68466	2.23e-12	1.5e-11	17.4786	Down expression
CNTF	-0.651908	-2.11766	-7.68351	2.25e-12	1.51e-11	17.4724	Down expression
IL17C	-0.899223	-4.60773	-7.68293	2.26e-12	1.51e-11	17.4693	Down expression
GZMA	-0.78819	3.18189	-7.67837	2.31e-12	1.55e-11	17.4444	Down expression
FLJ31715	-0.809608	-4.63712	-7.67314	2.38e-12	1.6e-11	17.416	Down expression
SAMD3	-0.69782	2.62964	-7.67052	2.42e-12	1.62e-11	17.4018	Down expression
TMEM181	-0.640538	0.742152	-7.66995	2.42e-12	1.62e-11	17.3987	Down expression
KIR3DL2	-1.07398	2.96169	-7.66919	2.43e-12	1.63e-11	17.3945	Down expression
ZNF148	-0.708763	-0.0617322	-7.66754	2.46e-12	1.64e-11	17.3856	Down expression
PLCL1	-0.933928	-2.78151	-7.66666	2.47e-12	1.65e-11	17.3808	Down expression
ISG20	-0.540307	2.09577	-7.66661	2.47e-12	1.65e-11	17.3805	Down expression
PRKCB	-0.632938	1.51274	-7.66079	2.55e-12	1.7e-11	17.3489	Down expression
MAZ	-0.633606	1.75425	-7.6576	2.59e-12	1.73e-11	17.3316	Down expression
SPEF2	-0.598238	-3.40595	-7.65734	2.6e-12	1.73e-11	17.3302	Down expression
ANKRD12	-0.953406	-2.60344	-7.65608	2.62e-12	1.74e-11	17.3233	Down expression
ALDH18A1	-0.580025	-1.28693	-7.65569	2.62e-12	1.75e-11	17.3212	Down expression
PODN	-1.41332	-2.90543	-7.65398	2.65e-12	1.76e-11	17.3119	Down expression
ATP13A3	-0.590447	0.321989	-7.65306	2.66e-12	1.77e-11	17.3069	Down expression
ATP11A	-0.622553	-0.175524	-7.65291	2.66e-12	1.77e-11	17.3061	Down expression
TMED2	-1.03026	0.423156	-7.65063	2.7e-12	1.79e-11	17.2937	Down expression
PLXNA4	-0.595928	-2.41496	-7.65045	2.7e-12	1.79e-11	17.2927	Down expression
C19orf2	-0.67228	2.07704	-7.64884	2.72e-12	1.81e-11	17.284	Down expression
SNAI3	-0.529538	-0.912629	-7.64426	2.79e-12	1.85e-11	17.2591	Down expression
PDZD8	-0.592731	0.981375	-7.64099	2.84e-12	1.88e-11	17.2414	Down expression
XLOC_l2_013857	-0.798708	1.89201	-7.64015	2.86e-12	1.89e-11	17.2368	Down expression
HSH2D	-0.551179	0.769628	-7.63986	2.86e-12	1.89e-11	17.2352	Down expression
TANC2	-0.641576	-2.51101	-7.639	2.87e-12	1.9e-11	17.2305	Down expression
RAB11FIP3	-0.620295	-1.53593	-7.63522	2.94e-12	1.94e-11	17.2101	Down expression
MAL	-1.07569	0.548675	-7.62951	3.03e-12	2e-11	17.1791	Down expression
XLOC_002487	-0.702842	-3.68778	-7.62835	3.05e-12	2.01e-11	17.1728	Down expression
SERPINB8	-0.798863	0.868871	-7.62526	3.1e-12	2.04e-11	17.156	Down expression
XLOC_011183	-0.754505	-0.969973	-7.61844	3.22e-12	2.12e-11	17.119	Down expression
DHCR7	-0.527732	-1.93388	-7.6132	3.31e-12	2.18e-11	17.0906	Down expression
PDCD2L	-0.725391	-4.07218	-7.61301	3.32e-12	2.18e-11	17.0896	Down expression
PITPNA	-0.515756	-0.765333	-7.60604	3.45e-12	2.26e-11	17.0518	Down expression
EZH2	-0.882473	-2.6287	-7.60385	3.49e-12	2.29e-11	17.04	Down expression
TPRKB	-0.718016	-0.700774	-7.60343	3.5e-12	2.29e-11	17.0377	Down expression
ERI3	-0.570014	-0.813095	-7.60117	3.54e-12	2.32e-11	17.0255	Down expression
ZNF25	-0.539844	-2.13598	-7.60076	3.55e-12	2.32e-11	17.0233	Down expression
OCIAD1	-0.708438	0.998609	-7.59767	3.61e-12	2.36e-11	17.0065	Down expression
FKBP11	-0.629896	3.14394	-7.5951	3.66e-12	2.39e-11	16.9926	Down expression
ZNF91	-0.584251	-0.7647	-7.59312	3.7e-12	2.42e-11	16.9819	Down expression
KIAA0754	-0.797055	-2.28796	-7.5928	3.71e-12	2.42e-11	16.9802	Down expression
RCAN1	-0.792257	-2.77925	-7.59234	3.72e-12	2.42e-11	16.9777	Down expression
COX18	-1.01228	-3.33861	-7.58995	3.77e-12	2.45e-11	16.9647	Down expression
JPH3	-0.99836	1.36985	-7.58931	3.78e-12	2.46e-11	16.9613	Down expression
GMNN	-0.533468	-1.33062	-7.58397	3.89e-12	2.53e-11	16.9324	Down expression
C6orf70	-0.554471	0.409843	-7.58332	3.91e-12	2.54e-11	16.9288	Down expression
GPR183	-0.813062	2.39019	-7.57525	4.08e-12	2.65e-11	16.8852	Down expression
TNFSF9	-1.12527	-1.82334	-7.57112	4.18e-12	2.71e-11	16.8629	Down expression
XRRA1	-0.545807	1.97376	-7.56792	4.25e-12	2.75e-11	16.8456	Down expression
DNAJC8	-1.13839	-3.62253	-7.55848	4.48e-12	2.89e-11	16.7946	Down expression
XLOC_003912	-0.816078	-3.28433	-7.55263	4.62e-12	2.98e-11	16.763	Down expression
TYW3	-0.676183	-3.50923	-7.54795	4.74e-12	3.06e-11	16.7377	Down expression
MTMR10	-0.615771	2.10668	-7.54787	4.75e-12	3.06e-11	16.7373	Down expression
SIAH1	-0.505539	1.96526	-7.54457	4.83e-12	3.11e-11	16.7195	Down expression
ZNF207	-1.00568	2.62667	-7.53693	5.04e-12	3.24e-11	16.6782	Down expression
PRCC	-0.77141	1.72792	-7.53042	5.22e-12	3.35e-11	16.6431	Down expression
FAM167B	-0.85499	1.4537	-7.52687	5.32e-12	3.41e-11	16.624	Down expression
SAP30L	-0.564004	-0.232504	-7.52647	5.34e-12	3.41e-11	16.6218	Down expression
LONP2	-0.941163	-2.12687	-7.52099	5.5e-12	3.51e-11	16.5922	Down expression
HTATSF1	-0.792784	-0.579005	-7.51931	5.55e-12	3.54e-11	16.5832	Down expression
AHI1	-0.914388	-4.61873	-7.51859	5.57e-12	3.55e-11	16.5793	Down expression
LOC283713	-0.984508	-3.47976	-7.5176	5.6e-12	3.57e-11	16.574	Down expression
RIBC1	-0.646449	-3.60163	-7.51549	5.67e-12	3.61e-11	16.5626	Down expression
NFU1	-0.632522	-2.46704	-7.50599	5.97e-12	3.78e-11	16.5114	Down expression
ZNF180	-0.826376	-3.47564	-7.50489	6.01e-12	3.81e-11	16.5055	Down expression
LACE1	-0.758315	-3.23752	-7.49819	6.23e-12	3.94e-11	16.4694	Down expression
CELSR2	-0.797905	-4.12339	-7.49726	6.26e-12	3.96e-11	16.4644	Down expression
SMARCC1	-0.53208	0.264543	-7.49646	6.29e-12	3.97e-11	16.4601	Down expression
ZNF250	-0.597556	-1.22572	-7.49449	6.36e-12	4.01e-11	16.4495	Down expression
MRPL36	-0.630058	0.0212483	-7.49338	6.4e-12	4.03e-11	16.4435	Down expression
CGGBP1	-0.623436	0.268229	-7.48658	6.64e-12	4.18e-11	16.4069	Down expression
PCCB	-0.608327	-1.65648	-7.48624	6.65e-12	4.19e-11	16.4051	Down expression
CASP3	-0.541589	0.473531	-7.48347	6.75e-12	4.25e-11	16.3902	Down expression
DHX40	-0.736033	-1.72108	-7.48192	6.81e-12	4.28e-11	16.3818	Down expression
ZNF211	-0.843088	-2.09532	-7.47805	6.96e-12	4.37e-11	16.361	Down expression
TGFB3	-0.612064	-3.22517	-7.46832	7.34e-12	4.6e-11	16.3087	Down expression
FYTTD1	-0.605886	0.0556527	-7.46788	7.35e-12	4.61e-11	16.3063	Down expression
KLRC4	-0.725238	3.34473	-7.46277	7.56e-12	4.74e-11	16.2789	Down expression
GPRASP1	-0.650357	-0.836095	-7.46081	7.64e-12	4.79e-11	16.2684	Down expression
SLC43A1	-0.70345	-3.88787	-7.46002	7.68e-12	4.81e-11	16.2641	Down expression
PPM1D	-0.576709	-1.35798	-7.45885	7.73e-12	4.84e-11	16.2578	Down expression
RNF224	-1.03321	0.978843	-7.45627	7.84e-12	4.9e-11	16.244	Down expression
RAB22A	-0.604839	-0.37564	-7.45588	7.85e-12	4.91e-11	16.2419	Down expression
HEATR1	-0.552	-0.659381	-7.45531	7.88e-12	4.92e-11	16.2388	Down expression
HELZ	-0.979658	-1.44323	-7.45359	7.95e-12	4.97e-11	16.2296	Down expression
XLOC_008573	-1.5909	0.0368138	-7.45273	7.99e-12	4.99e-11	16.225	Down expression
THEMIS	-0.637405	-0.0957581	-7.45262	7.99e-12	4.99e-11	16.2244	Down expression
CCT5	-0.696077	-3.19195	-7.45229	8.01e-12	4.99e-11	16.2226	Down expression
ZBED5	-0.502707	2.0427	-7.4442	8.37e-12	5.21e-11	16.1792	Down expression
FAM3C	-0.65273	-1.85479	-7.4405	8.54e-12	5.31e-11	16.1593	Down expression
MTM1	-0.595055	-2.47448	-7.43796	8.66e-12	5.38e-11	16.1457	Down expression
PNN	-0.706138	-2.50309	-7.43765	8.67e-12	5.39e-11	16.144	Down expression
ZC3H13	-0.571177	-1.15091	-7.43227	8.93e-12	5.54e-11	16.1152	Down expression
CCT6B	-0.776001	-2.87144	-7.42005	9.55e-12	5.91e-11	16.0496	Down expression
VPS4B	-0.758048	-0.112694	-7.41966	9.57e-12	5.92e-11	16.0475	Down expression
C7orf74	-0.670516	-1.21846	-7.41582	9.77e-12	6.04e-11	16.027	Down expression
APOBEC3H	-0.870059	-1.58049	-7.41562	9.78e-12	6.05e-11	16.0259	Down expression
ZFYVE16	-0.638468	-2.43369	-7.41428	9.85e-12	6.09e-11	16.0187	Down expression
UBA6	-0.50439	-1.2223	-7.41319	9.91e-12	6.12e-11	16.0129	Down expression
MYEOV2	-0.526316	-1.22986	-7.41273	9.94e-12	6.13e-11	16.0104	Down expression
ASB1	-0.611825	-0.774974	-7.41207	9.97e-12	6.15e-11	16.0069	Down expression
LOC100506950	-1.02128	-3.23536	-7.41105	1e-11	6.18e-11	16.0014	Down expression
KIR2DL2	-1.03361	2.55664	-7.4063	1.03e-11	6.33e-11	15.976	Down expression
ZNF224	-0.659338	0.851598	-7.4061	1.03e-11	6.34e-11	15.9749	Down expression
DHRS13	-0.592466	-2.62559	-7.40597	1.03e-11	6.34e-11	15.9742	Down expression
PRR5L	-0.995275	-0.767922	-7.40545	1.03e-11	6.36e-11	15.9714	Down expression
BIRC3	-0.699706	0.614324	-7.40492	1.04e-11	6.37e-11	15.9686	Down expression
C13orf27	-0.626915	-1.11085	-7.40451	1.04e-11	6.38e-11	15.9664	Down expression
SNORA58	-1.25665	-1.17805	-7.40059	1.06e-11	6.51e-11	15.9454	Down expression
LCP1	-0.760254	4.09239	-7.40033	1.06e-11	6.52e-11	15.944	Down expression
SYVN1	-0.501786	-0.559239	-7.39258	1.11e-11	6.79e-11	15.9025	Down expression
GPIHBP1	-1.08835	-0.534076	-7.39166	1.11e-11	6.82e-11	15.8976	Down expression
AKAP2	-0.799691	-0.59138	-7.38889	1.13e-11	6.92e-11	15.8828	Down expression
SPATA5L1	-0.577327	-1.77433	-7.38838	1.13e-11	6.93e-11	15.8801	Down expression
LOC100499221	-0.501742	-2.28287	-7.3861	1.15e-11	7.01e-11	15.8679	Down expression
PRADC1	-0.68343	-3.81094	-7.38034	1.19e-11	7.23e-11	15.837	Down expression
BTG3	-0.789107	0.0547218	-7.37928	1.19e-11	7.26e-11	15.8314	Down expression
XLOC_009181	-0.644621	-1.46572	-7.3771	1.21e-11	7.35e-11	15.8197	Down expression
FICD	-0.720932	-2.29526	-7.372	1.24e-11	7.54e-11	15.7925	Down expression
PCNX	-0.507013	5.17147	-7.35837	1.34e-11	8.11e-11	15.7197	Down expression
GRHL2	-0.846232	-4.62989	-7.35722	1.34e-11	8.16e-11	15.7135	Down expression
TRAF7	-0.883731	-3.14015	-7.35536	1.36e-11	8.23e-11	15.7036	Down expression
SEC61B	-0.541514	2.14952	-7.35184	1.38e-11	8.38e-11	15.6848	Down expression
ARL4A	-0.757983	-1.41945	-7.35128	1.39e-11	8.4e-11	15.6818	Down expression
KLRC1	-0.929943	-1.06649	-7.34981	1.4e-11	8.46e-11	15.674	Down expression
MDFIC	-0.626284	-0.308777	-7.34138	1.46e-11	8.83e-11	15.629	Down expression
ZNF98	-0.50085	4.84794	-7.33923	1.48e-11	8.93e-11	15.6175	Down expression
SRRD	-0.758187	-1.95418	-7.33647	1.5e-11	9.06e-11	15.6028	Down expression
CHTF18	-0.572043	-1.80804	-7.33419	1.52e-11	9.17e-11	15.5906	Down expression
TLE1	-0.563119	-1.42642	-7.32945	1.56e-11	9.39e-11	15.5654	Down expression
ELAC1	-0.625589	-1.58096	-7.32602	1.59e-11	9.55e-11	15.5471	Down expression
SKP1	-0.709477	2.08374	-7.32261	1.62e-11	9.71e-11	15.5289	Down expression
FAM126A	-0.594142	-2.0964	-7.31802	1.66e-11	9.94e-11	15.5045	Down expression
FLJ41327	-0.51716	1.33702	-7.31594	1.68e-11	1e-10	15.4934	Down expression
LXN	-0.549004	-1.66508	-7.31557	1.68e-11	1.01e-10	15.4914	Down expression
ATP1B1	-0.739284	0.761491	-7.30813	1.75e-11	1.05e-10	15.4518	Down expression
CREB3L1	-0.666829	-2.19944	-7.30401	1.79e-11	1.07e-10	15.4299	Down expression
ATP2B1	-0.61334	3.86808	-7.30239	1.81e-11	1.08e-10	15.4213	Down expression
ZDHHC13	-0.544051	-1.88325	-7.30024	1.83e-11	1.09e-10	15.4098	Down expression
AP1AR	-0.672336	-2.27408	-7.29881	1.84e-11	1.1e-10	15.4022	Down expression
MED26	-0.641084	-0.895907	-7.29614	1.87e-11	1.11e-10	15.388	Down expression
PVRL3	-0.924802	-3.0298	-7.29367	1.9e-11	1.13e-10	15.3749	Down expression
KRTAP19-2	-1.03382	1.79669	-7.29248	1.91e-11	1.13e-10	15.3686	Down expression
HYOU1	-0.553451	-1.06627	-7.27577	2.09e-11	1.24e-10	15.2797	Down expression
SLC30A4	-0.666867	-3.35897	-7.27264	2.13e-11	1.25e-10	15.2631	Down expression
WDR35	-0.951685	-3.28352	-7.27189	2.13e-11	1.26e-10	15.2591	Down expression
ZNF562	-0.594817	2.10972	-7.26972	2.16e-11	1.27e-10	15.2476	Down expression
RICTOR	-0.527201	0.971904	-7.26779	2.18e-11	1.29e-10	15.2373	Down expression
ANKHD1-EIF4EBP3	-0.731668	1.03204	-7.2655	2.21e-11	1.3e-10	15.2252	Down expression
ZBTB16	-0.698439	2.72114	-7.26172	2.25e-11	1.32e-10	15.2051	Down expression
XLOC_001265	-0.750144	1.30128	-7.26155	2.26e-11	1.33e-10	15.2042	Down expression
NUAK1	-1.07335	-3.351	-7.25795	2.3e-11	1.35e-10	15.1851	Down expression
CLDND2	-0.786624	0.104473	-7.25614	2.32e-11	1.36e-10	15.1755	Down expression
NDUFA12	-0.551692	2.15266	-7.25356	2.36e-11	1.38e-10	15.1618	Down expression
STK17A	-0.691189	2.06422	-7.24321	2.49e-11	1.45e-10	15.1069	Down expression
GORAB	-0.582106	-1.99629	-7.24167	2.51e-11	1.47e-10	15.0987	Down expression
IKZF2	-0.727903	-0.851131	-7.23819	2.56e-11	1.49e-10	15.0803	Down expression
PPP1R15A	-1.00111	3.07772	-7.23592	2.59e-11	1.51e-10	15.0683	Down expression
FAM8A1	-0.624695	-0.202146	-7.23559	2.6e-11	1.51e-10	15.0665	Down expression
DLD	-0.575741	-2.57709	-7.23244	2.64e-11	1.53e-10	15.0498	Down expression
RFXAP	-0.969399	-2.94713	-7.23218	2.64e-11	1.54e-10	15.0485	Down expression
ERRFI1	-0.789113	-3.78097	-7.23048	2.67e-11	1.55e-10	15.0395	Down expression
DOK4	-0.665861	-2.7273	-7.22759	2.71e-11	1.57e-10	15.0241	Down expression
SIK3	-0.756109	-3.29299	-7.22325	2.77e-11	1.61e-10	15.0012	Down expression
XLOC_013631	-0.860067	-3.9486	-7.22312	2.78e-11	1.61e-10	15.0005	Down expression
FUT11	-0.514077	1.36044	-7.22095	2.81e-11	1.63e-10	14.989	Down expression
IL10RA	-0.582536	1.37331	-7.21445	2.91e-11	1.68e-10	14.9546	Down expression
SPATA2	-0.731315	-3.35887	-7.20744	3.02e-11	1.74e-10	14.9175	Down expression
RNF165	-1.07288	-3.40736	-7.20624	3.04e-11	1.75e-10	14.9112	Down expression
AOAH	-0.615426	1.56217	-7.20528	3.06e-11	1.76e-10	14.9061	Down expression
ME3	-0.796417	-1.37499	-7.20278	3.1e-11	1.79e-10	14.8928	Down expression
TIMM9	-0.52937	-0.822903	-7.20223	3.11e-11	1.79e-10	14.8899	Down expression
ABLIM1	-0.518825	1.9435	-7.19602	3.21e-11	1.85e-10	14.8571	Down expression
CDK8	-0.55726	-2.06951	-7.19575	3.22e-11	1.85e-10	14.8557	Down expression
C10orf28	-0.728234	-1.35134	-7.19038	3.31e-11	1.9e-10	14.8273	Down expression
GNAO1	-0.509998	-2.65112	-7.18863	3.34e-11	1.92e-10	14.818	Down expression
PIGV	-0.735707	-2.0507	-7.18559	3.4e-11	1.95e-10	14.802	Down expression
CYB5R1	-0.582463	-1.32153	-7.18232	3.46e-11	1.98e-10	14.7847	Down expression
KLHL3	-0.639166	-1.7981	-7.17896	3.52e-11	2.01e-10	14.767	Down expression
ALKBH3	-0.504322	0.234941	-7.17811	3.54e-11	2.02e-10	14.7625	Down expression
YTHDC1	-0.983167	-3.62824	-7.17684	3.56e-11	2.03e-10	14.7558	Down expression
NAT1	-0.72357	0.510497	-7.17677	3.56e-11	2.03e-10	14.7554	Down expression
P06788	-0.812204	-3.07707	-7.16922	3.71e-11	2.12e-10	14.7156	Down expression
PDE6H	-1.34756	-3.00344	-7.16748	3.74e-11	2.13e-10	14.7064	Down expression
RALA	-0.577642	-1.77997	-7.16463	3.8e-11	2.16e-10	14.6913	Down expression
COG3	-0.504902	-0.941965	-7.16323	3.83e-11	2.18e-10	14.684	Down expression
LONRF3	-0.834764	-1.09494	-7.16212	3.85e-11	2.19e-10	14.6781	Down expression
SHISA3	-0.924724	-3.82204	-7.16211	3.85e-11	2.19e-10	14.6781	Down expression
ATG10	-0.672591	-3.07321	-7.1572	3.96e-11	2.25e-10	14.6522	Down expression
BNIP2	-0.67302	0.473056	-7.15303	4.05e-11	2.29e-10	14.6302	Down expression
TNFAIP3	-1.19108	3.02645	-7.14924	4.13e-11	2.34e-10	14.6102	Down expression
STOM	-0.638621	3.87415	-7.14912	4.13e-11	2.34e-10	14.6096	Down expression
ZNF22	-0.718955	-1.72024	-7.149	4.14e-11	2.34e-10	14.6089	Down expression
RAPGEF2	-0.687442	0.570186	-7.14331	4.26e-11	2.41e-10	14.579	Down expression
SH2B3	-0.524561	1.37991	-7.143	4.27e-11	2.41e-10	14.5773	Down expression
C12orf75	-0.574131	2.56507	-7.13828	4.38e-11	2.47e-10	14.5525	Down expression
GFOD1	-0.670079	-0.471423	-7.13564	4.44e-11	2.51e-10	14.5386	Down expression
CLNS1A	-0.511402	0.559731	-7.13311	4.5e-11	2.54e-10	14.5253	Down expression
RRAGB	-0.647833	-3.13932	-7.13273	4.51e-11	2.54e-10	14.5233	Down expression
ZNF17	-0.518853	0.893836	-7.13137	4.55e-11	2.56e-10	14.5161	Down expression
ZNF566	-0.846653	-3.0131	-7.13085	4.56e-11	2.56e-10	14.5134	Down expression
ASNS	-0.544558	1.47216	-7.12973	4.59e-11	2.58e-10	14.5075	Down expression
TM9SF3	-0.554878	0.183883	-7.11333	5.01e-11	2.81e-10	14.4212	Down expression
AAMP	-0.523114	0.00913191	-7.11216	5.04e-11	2.82e-10	14.4151	Down expression
CAND2	-0.570078	-0.394788	-7.1117	5.05e-11	2.83e-10	14.4127	Down expression
RTKN	-0.673459	-1.714	-7.11135	5.06e-11	2.83e-10	14.4108	Down expression
TCTE3	-0.562018	-1.83589	-7.10329	5.28e-11	2.95e-10	14.3684	Down expression
GFI1	-0.637538	1.60093	-7.10302	5.29e-11	2.95e-10	14.367	Down expression
SEC23A	-0.925347	-1.77811	-7.10261	5.3e-11	2.96e-10	14.3649	Down expression
STAMBPL1	-0.584362	1.32019	-7.09621	5.49e-11	3.06e-10	14.3313	Down expression
PATL1	-0.511156	2.57547	-7.09445	5.54e-11	3.08e-10	14.322	Down expression
XLOC_l2_010011	-0.574778	-3.38059	-7.09134	5.63e-11	3.13e-10	14.3057	Down expression
CRK	-0.542894	-0.187973	-7.08835	5.72e-11	3.18e-10	14.29	Down expression
WDR11	-0.564859	-0.23523	-7.08009	5.98e-11	3.32e-10	14.2466	Down expression
P2RY10	-0.694053	1.72149	-7.07832	6.04e-11	3.34e-10	14.2374	Down expression
MCM6	-0.59726	-1.70066	-7.07615	6.11e-11	3.38e-10	14.226	Down expression
AASS	-0.793782	-1.97397	-7.07519	6.14e-11	3.4e-10	14.221	Down expression
UTP20	-0.959147	-0.259537	-7.06481	6.49e-11	3.58e-10	14.1666	Down expression
IPPK	-0.698438	-1.6457	-7.06373	6.53e-11	3.6e-10	14.1609	Down expression
TTC38	-0.725936	-0.160469	-7.05388	6.88e-11	3.78e-10	14.1093	Down expression
C12orf61	-0.926073	-2.62851	-7.05138	6.97e-11	3.82e-10	14.0962	Down expression
ARMC2	-0.657899	-4.16335	-7.04843	7.08e-11	3.88e-10	14.0807	Down expression
STYX	-0.559054	0.586926	-7.04612	7.17e-11	3.93e-10	14.0687	Down expression
SUN1	-0.554878	-0.398179	-7.04371	7.26e-11	3.98e-10	14.0561	Down expression
MRPL44	-0.555832	0.289003	-7.03846	7.47e-11	4.09e-10	14.0286	Down expression
TAF9B	-0.781318	-1.13352	-7.03691	7.53e-11	4.12e-10	14.0205	Down expression
PIGB	-0.578821	-1.04297	-7.03147	7.75e-11	4.23e-10	13.9921	Down expression
LOC100134237	-0.593934	5.10192	-7.02832	7.88e-11	4.3e-10	13.9756	Down expression
IL7R	-0.778232	2.97415	-7.02545	8e-11	4.36e-10	13.9606	Down expression
RPS19BP1	-0.686504	-1.40315	-7.02189	8.16e-11	4.44e-10	13.942	Down expression
ANXA7	-0.533647	2.64482	-7.01586	8.42e-11	4.58e-10	13.9105	Down expression
PPP2R3A	-0.70946	-2.5361	-7.00769	8.8e-11	4.77e-10	13.8678	Down expression
RPA3	-0.598842	-1.13189	-7.00509	8.92e-11	4.83e-10	13.8543	Down expression
CAPN7	-0.561909	-0.588418	-7.00295	9.02e-11	4.88e-10	13.8431	Down expression
ZNF429	-0.630946	6.53886	-7.00217	9.06e-11	4.9e-10	13.839	Down expression
SERPINB1	-0.628247	2.69199	-7.00105	9.11e-11	4.93e-10	13.8332	Down expression
APIP	-0.553151	-1.38954	-6.99394	9.46e-11	5.11e-10	13.7961	Down expression
ZDHHC2	-0.61178	0.0421928	-6.98789	9.77e-11	5.26e-10	13.7645	Down expression
SWT1	-0.5973	0.911629	-6.98324	1e-10	5.39e-10	13.7403	Down expression
ALG9	-0.723332	-3.61114	-6.98126	1.01e-10	5.44e-10	13.73	Down expression
GATA3	-0.803984	-2.64377	-6.98034	1.02e-10	5.47e-10	13.7252	Down expression
ARID1A	-0.516839	1.87049	-6.97628	1.04e-10	5.58e-10	13.7041	Down expression
TSPAN2	-0.669779	0.263395	-6.97153	1.07e-10	5.72e-10	13.6793	Down expression
C18orf19	-0.60593	-2.2264	-6.96494	1.1e-10	5.9e-10	13.645	Down expression
ZFP82	-0.770572	-0.698864	-6.95816	1.14e-10	6.11e-10	13.6097	Down expression
XLOC_l2_003974	-0.624476	-2.42539	-6.94854	1.2e-10	6.42e-10	13.5597	Down expression
APOL6	-0.559377	1.28072	-6.94519	1.23e-10	6.52e-10	13.5423	Down expression
C4orf52	-0.577953	-1.64967	-6.94403	1.23e-10	6.56e-10	13.5363	Down expression
SPIRE2	-0.720295	-4.12583	-6.9416	1.25e-10	6.64e-10	13.5237	Down expression
AKAP8	-0.584098	1.74516	-6.93235	1.31e-10	6.95e-10	13.4756	Down expression
XLOC_l2_012870	-0.719011	-0.339088	-6.92923	1.33e-10	7.06e-10	13.4594	Down expression
PDE4B	-0.937333	1.5075	-6.92298	1.38e-10	7.28e-10	13.427	Down expression
RPTOR	-0.555517	-0.717931	-6.91769	1.42e-10	7.48e-10	13.3996	Down expression
ADAM22	-0.683047	-2.87007	-6.91294	1.45e-10	7.66e-10	13.3749	Down expression
USP53	-0.639858	-0.742915	-6.90847	1.49e-10	7.83e-10	13.3518	Down expression
GNAT2	-0.848861	-3.76934	-6.90843	1.49e-10	7.83e-10	13.3515	Down expression
USP25	-0.87075	-1.76986	-6.90287	1.53e-10	8.05e-10	13.3227	Down expression
PPAP2A	-0.856226	0.851273	-6.89886	1.57e-10	8.21e-10	13.3019	Down expression
DCK	-0.826586	-1.31887	-6.89495	1.6e-10	8.37e-10	13.2817	Down expression
AEN	-0.513446	-1.46652	-6.89428	1.6e-10	8.4e-10	13.2782	Down expression
CD8A	-0.743675	3.79372	-6.89053	1.64e-10	8.55e-10	13.2588	Down expression
TARP	-0.542398	4.9781	-6.88905	1.65e-10	8.61e-10	13.2512	Down expression
LIX1L	-0.662784	2.28229	-6.88851	1.65e-10	8.63e-10	13.2484	Down expression
FRS2	-0.531637	-2.22547	-6.8865	1.67e-10	8.72e-10	13.238	Down expression
YY1	-0.634397	2.11581	-6.88559	1.68e-10	8.75e-10	13.2332	Down expression
PASK	-0.843218	-1.18392	-6.88521	1.68e-10	8.77e-10	13.2313	Down expression
C17orf58	-0.780551	-4.00901	-6.88445	1.69e-10	8.8e-10	13.2273	Down expression
BFSP1	-0.991158	-3.63687	-6.88391	1.69e-10	8.82e-10	13.2246	Down expression
CCNI	-0.592174	3.3516	-6.88216	1.71e-10	8.89e-10	13.2155	Down expression
ANKRD19P	-1.16741	-2.9934	-6.87969	1.73e-10	9e-10	13.2027	Down expression
CREBL2	-0.515939	-1.94429	-6.87357	1.79e-10	9.26e-10	13.1711	Down expression
PDZD11	-0.506162	-0.467867	-6.87289	1.8e-10	9.29e-10	13.1676	Down expression
MTDH	-0.616976	1.36318	-6.86265	1.9e-10	9.76e-10	13.1147	Down expression
ZNF585B	-0.583601	-0.270075	-6.86143	1.91e-10	9.81e-10	13.1083	Down expression
LOC647946	-0.608401	-0.219023	-6.86026	1.92e-10	9.87e-10	13.1023	Down expression
ZNF845	-0.567797	-1.69985	-6.85845	1.94e-10	9.96e-10	13.093	Down expression
DNAJC28	-0.848434	-4.08845	-6.85711	1.95e-10	1e-09	13.086	Down expression
SLC25A30	-0.552931	-1.8786	-6.85673	1.96e-10	1e-09	13.0841	Down expression
C9orf170	-1.67849	-2.69229	-6.85395	1.98e-10	1.02e-09	13.0697	Down expression
CARNS1	-0.591628	-0.61914	-6.85368	1.99e-10	1.02e-09	13.0683	Down expression
WDR89	-0.613314	-1.96717	-6.85194	2.01e-10	1.03e-09	13.0594	Down expression
PPP1R13L	-0.885305	2.68321	-6.84887	2.04e-10	1.04e-09	13.0435	Down expression
DAGLB	-0.691228	-1.74643	-6.84493	2.08e-10	1.06e-09	13.0232	Down expression
WHSC2	-0.600898	-1.05306	-6.84178	2.12e-10	1.08e-09	13.0069	Down expression
CHD3	-0.574056	0.0434962	-6.84028	2.13e-10	1.09e-09	12.9992	Down expression
THAP9	-0.685791	-3.89681	-6.83973	2.14e-10	1.09e-09	12.9963	Down expression
MTMR4	-0.738136	1.26158	-6.82861	2.27e-10	1.15e-09	12.939	Down expression
NKX2-5	-0.937899	4.92118	-6.81907	2.38e-10	1.21e-09	12.8899	Down expression
AMD1	-1.06224	0.0629258	-6.81833	2.39e-10	1.21e-09	12.8861	Down expression
MIB1	-0.949079	-3.42796	-6.81572	2.43e-10	1.23e-09	12.8726	Down expression
SLAIN1	-0.542537	-1.77464	-6.80992	2.5e-10	1.27e-09	12.8428	Down expression
CPD	-0.620465	-0.100767	-6.80894	2.51e-10	1.27e-09	12.8378	Down expression
LOC100507295	-1.47889	-0.772038	-6.80575	2.56e-10	1.29e-09	12.8213	Down expression
VAMP4	-0.718052	1.35834	-6.80415	2.58e-10	1.3e-09	12.8131	Down expression
METTL6	-0.771111	-2.68389	-6.80024	2.63e-10	1.33e-09	12.793	Down expression
ZNF555	-0.590127	-3.18626	-6.7968	2.68e-10	1.35e-09	12.7753	Down expression
XLOC_009199	-0.666447	0.144098	-6.79643	2.68e-10	1.35e-09	12.7734	Down expression
PMAIP1	-0.842571	1.92097	-6.79169	2.75e-10	1.39e-09	12.749	Down expression
NFE2L2	-0.597154	2.75796	-6.78951	2.78e-10	1.4e-09	12.7378	Down expression
ABHD5	-0.750247	1.08015	-6.7865	2.83e-10	1.42e-09	12.7224	Down expression
MGAT2	-0.636235	-1.93381	-6.78196	2.9e-10	1.45e-09	12.699	Down expression
KLRG1	-0.892049	1.33226	-6.77656	2.98e-10	1.49e-09	12.6713	Down expression
ITGAV	-0.580539	-2.74378	-6.77445	3.01e-10	1.51e-09	12.6605	Down expression
ARL5B	-0.768346	1.73945	-6.77102	3.07e-10	1.53e-09	12.6429	Down expression
INTS9	-0.592972	-0.577372	-6.76951	3.09e-10	1.54e-09	12.6352	Down expression
RCHY1	-0.503665	0.226602	-6.76772	3.12e-10	1.56e-09	12.6259	Down expression
INSIG1	-0.63256	0.300539	-6.75159	3.39e-10	1.69e-09	12.5433	Down expression
CKAP5	-0.765931	-0.111125	-6.75125	3.4e-10	1.69e-09	12.5415	Down expression
CXorf57	-0.59081	-2.69582	-6.75065	3.41e-10	1.69e-09	12.5384	Down expression
LYRM5	-0.873639	0.25718	-6.73939	3.62e-10	1.79e-09	12.4808	Down expression
SLC25A46	-0.522626	-0.232757	-6.73832	3.64e-10	1.8e-09	12.4753	Down expression
SEC22A	-0.742605	-1.74428	-6.73284	3.74e-10	1.85e-09	12.4473	Down expression
TMEM64	-0.519666	-1.90475	-6.72659	3.87e-10	1.9e-09	12.4153	Down expression
EPC2	-0.542713	-1.4865	-6.72554	3.89e-10	1.91e-09	12.4099	Down expression
FGFBP2	-0.755833	5.99237	-6.72058	3.99e-10	1.96e-09	12.3846	Down expression
CD5	-0.593797	1.38215	-6.71824	4.04e-10	1.98e-09	12.3726	Down expression
TRAF3	-0.687511	2.47421	-6.71754	4.05e-10	1.99e-09	12.369	Down expression
SLC14A1	-0.632971	-1.04942	-6.7172	4.06e-10	1.99e-09	12.3673	Down expression
HPGD	-0.792013	-3.1082	-6.71481	4.11e-10	2.02e-09	12.3551	Down expression
SSR1	-0.648926	3.2484	-6.71417	4.13e-10	2.02e-09	12.3518	Down expression
GPR3	-0.717046	-2.30814	-6.71393	4.13e-10	2.02e-09	12.3506	Down expression
COLQ	-0.753537	-3.49814	-6.7121	4.17e-10	2.04e-09	12.3413	Down expression
FLJ41455	-0.584789	0.275596	-6.71091	4.2e-10	2.05e-09	12.3352	Down expression
KPNA2	-0.533049	1.24401	-6.70987	4.22e-10	2.06e-09	12.3299	Down expression
CTBS	-0.521587	0.822508	-6.709	4.24e-10	2.07e-09	12.3254	Down expression
GBF1	-0.52288	-1.93822	-6.70678	4.29e-10	2.09e-09	12.3141	Down expression
C8orf45	-0.665272	-3.26195	-6.69916	4.46e-10	2.17e-09	12.2752	Down expression
ZNF57	-0.525211	-1.92831	-6.69321	4.6e-10	2.24e-09	12.2449	Down expression
PHLDA1	-0.680474	-4.3412	-6.69248	4.62e-10	2.24e-09	12.2411	Down expression
XLOC_004373	-0.868129	4.62236	-6.69078	4.66e-10	2.26e-09	12.2325	Down expression
PERP	-0.557748	-1.33751	-6.685	4.8e-10	2.33e-09	12.203	Down expression
RAB21	-0.565426	-1.99228	-6.68494	4.8e-10	2.33e-09	12.2027	Down expression
LOC100506948	-0.60971	0.0435229	-6.68405	4.83e-10	2.34e-09	12.1981	Down expression
SLC39A8	-0.515335	-1.68623	-6.68401	4.83e-10	2.34e-09	12.1979	Down expression
TMEM183B	-0.556521	0.937987	-6.67829	4.97e-10	2.4e-09	12.1688	Down expression
KNTC1	-0.637939	-0.194895	-6.6782	4.98e-10	2.4e-09	12.1683	Down expression
FRMPD3	-0.543201	-1.54715	-6.67706	5.01e-10	2.41e-09	12.1625	Down expression
GALNT3	-0.680233	-3.06419	-6.67399	5.09e-10	2.45e-09	12.1469	Down expression
DGKQ	-0.529911	-0.142597	-6.65828	5.52e-10	2.65e-09	12.0669	Down expression
ITGAL	-0.517787	4.33987	-6.65245	5.69e-10	2.73e-09	12.0373	Down expression
LOC100287482	-0.559471	-3.52223	-6.65106	5.73e-10	2.75e-09	12.0302	Down expression
LOC153546	-0.60694	0.281278	-6.65105	5.73e-10	2.75e-09	12.0302	Down expression
INTS6	-0.566388	-0.240599	-6.65102	5.73e-10	2.75e-09	12.03	Down expression
LOC100134040	-0.819739	2.27325	-6.64925	5.78e-10	2.77e-09	12.021	Down expression
TAF2	-0.746739	0.843408	-6.64662	5.86e-10	2.81e-09	12.0077	Down expression
B3GALT2	-0.55071	0.319948	-6.64545	5.9e-10	2.82e-09	12.0017	Down expression
AHSA1	-0.533038	1.82046	-6.63975	6.08e-10	2.9e-09	11.9728	Down expression
TCTEX1D4	-0.65758	-0.879429	-6.6369	6.17e-10	2.95e-09	11.9583	Down expression
TINF2	-0.60903	2.04209	-6.63518	6.22e-10	2.97e-09	11.9495	Down expression
PUS7L	-0.651713	-2.46742	-6.63319	6.29e-10	3e-09	11.9394	Down expression
WNT10B	-0.530514	-1.79225	-6.63202	6.32e-10	3.02e-09	11.9335	Down expression
ICOS	-0.613487	0.456583	-6.62779	6.46e-10	3.08e-09	11.912	Down expression
XLOC_009416	-1.03334	-3.23176	-6.61937	6.75e-10	3.21e-09	11.8693	Down expression
GLUD1	-0.529693	1.56022	-6.61662	6.85e-10	3.25e-09	11.8554	Down expression
PFDN1	-0.713858	0.651076	-6.61651	6.85e-10	3.25e-09	11.8548	Down expression
human	-0.874461	-4.38225	-6.61493	6.91e-10	3.28e-09	11.8468	Down expression
TTC19	-0.584959	2.11335	-6.61487	6.91e-10	3.28e-09	11.8465	Down expression
PGCP	-0.74706	0.306518	-6.6118	7.02e-10	3.33e-09	11.8309	Down expression
SMC1B	-0.507948	-1.58875	-6.60881	7.13e-10	3.37e-09	11.8158	Down expression
CTSW	-0.660798	5.27511	-6.60566	7.25e-10	3.43e-09	11.7998	Down expression
RYR3	-0.693825	-4.21398	-6.60547	7.26e-10	3.43e-09	11.7989	Down expression
ZNF208	-1.01997	2.58538	-6.60528	7.26e-10	3.43e-09	11.7979	Down expression
PKD2	-0.56346	-0.241885	-6.59821	7.53e-10	3.55e-09	11.7621	Down expression
C3orf23	-0.514184	-1.73931	-6.59532	7.65e-10	3.6e-09	11.7475	Down expression
ST6GALNAC6	-0.513221	-0.741741	-6.59222	7.77e-10	3.66e-09	11.7318	Down expression
TFRC	-0.548026	-1.05126	-6.59157	7.8e-10	3.67e-09	11.7285	Down expression
SGTB	-0.50771	-0.261845	-6.58936	7.89e-10	3.71e-09	11.7173	Down expression
SLFN12	-0.916225	-3.22753	-6.58899	7.9e-10	3.72e-09	11.7155	Down expression
FAM181B	-0.632257	1.38161	-6.58365	8.12e-10	3.81e-09	11.6885	Down expression
C6orf228	-0.518768	-3.56383	-6.5813	8.22e-10	3.86e-09	11.6766	Down expression
P4HA1	-0.678386	-2.24133	-6.57918	8.31e-10	3.9e-09	11.6658	Down expression
ARL13B	-0.683766	-3.34254	-6.57593	8.45e-10	3.96e-09	11.6494	Down expression
ZNF649	-0.746733	-4.10247	-6.5758	8.46e-10	3.96e-09	11.6488	Down expression
KIAA1324L	-1.03569	-2.36045	-6.57573	8.46e-10	3.96e-09	11.6484	Down expression
IL18BP	-0.573963	3.49678	-6.57557	8.47e-10	3.96e-09	11.6476	Down expression
XPOT	-0.529445	2.17811	-6.57514	8.49e-10	3.97e-09	11.6454	Down expression
OTUD7B	-0.593465	-3.52212	-6.57056	8.69e-10	4.06e-09	11.6223	Down expression
FAM25A	-0.849504	0.404021	-6.56871	8.77e-10	4.09e-09	11.613	Down expression
AVEN	-0.722202	-2.28412	-6.56628	8.88e-10	4.14e-09	11.6007	Down expression
ZBTB34	-0.687146	-2.13472	-6.55881	9.23e-10	4.29e-09	11.563	Down expression
MFSD5	-0.514569	-1.49329	-6.55818	9.26e-10	4.31e-09	11.5598	Down expression
GOLIM4	-0.716211	-2.4224	-6.55638	9.35e-10	4.34e-09	11.5507	Down expression
ZNF512	-0.734467	-3.04566	-6.55301	9.51e-10	4.42e-09	11.5337	Down expression
ZNF613	-0.755532	-3.96432	-6.54882	9.72e-10	4.51e-09	11.5126	Down expression
XLOC_l2_001085	-0.566106	2.616	-6.54877	9.72e-10	4.51e-09	11.5124	Down expression
RACGAP1	-0.802125	-4.07815	-6.54733	9.79e-10	4.54e-09	11.5051	Down expression
XLOC_001093	-0.598617	-2.20386	-6.54317	1e-09	4.63e-09	11.4841	Down expression
XLOC_005144	-0.659629	-4.57942	-6.54094	1.01e-09	4.68e-09	11.4729	Down expression
CD80	-1.08929	-3.78745	-6.53159	1.06e-09	4.9e-09	11.4258	Down expression
TRGV7	-0.925716	-0.669962	-6.52654	1.09e-09	5.03e-09	11.4003	Down expression
SLCO4C1	-0.733348	-2.06674	-6.52261	1.11e-09	5.12e-09	11.3806	Down expression
RAB39B	-0.506622	-2.07152	-6.52081	1.12e-09	5.16e-09	11.3715	Down expression
USP28	-0.511704	1.6526	-6.51641	1.15e-09	5.28e-09	11.3494	Down expression
FAM108C1	-0.7826	-4.35349	-6.50732	1.2e-09	5.51e-09	11.3037	Down expression
KLHDC1	-0.585044	-1.66881	-6.50194	1.24e-09	5.66e-09	11.2767	Down expression
CHKB	-0.54299	1.81863	-6.5001	1.25e-09	5.71e-09	11.2674	Down expression
XLOC_l2_013456	-0.787943	0.153169	-6.49567	1.28e-09	5.83e-09	11.2452	Down expression
XRCC4	-0.722131	0.225803	-6.49126	1.31e-09	5.96e-09	11.2231	Down expression
LRIF1	-0.69238	-1.7061	-6.49093	1.31e-09	5.97e-09	11.2214	Down expression
LOC100506881	-1.33446	-1.85008	-6.4848	1.35e-09	6.15e-09	11.1906	Down expression
OXTR	-0.641795	0.115356	-6.48432	1.35e-09	6.16e-09	11.1882	Down expression
XLOC_009827	-0.942666	-4.55534	-6.4838	1.36e-09	6.18e-09	11.1856	Down expression
DTWD1	-0.526493	-1.0802	-6.47183	1.44e-09	6.56e-09	11.1256	Down expression
GLA	-0.712368	-0.435917	-6.47073	1.45e-09	6.59e-09	11.1201	Down expression
ZNF419	-0.539926	-2.35951	-6.47067	1.45e-09	6.59e-09	11.1198	Down expression
ZNF728	-1.28633	3.0116	-6.46958	1.46e-09	6.63e-09	11.1144	Down expression
TRIM66	-0.801173	-4.21159	-6.46957	1.46e-09	6.63e-09	11.1143	Down expression
LRRC58	-0.807768	-1.51972	-6.46649	1.48e-09	6.73e-09	11.0989	Down expression
LOC100128697	-0.831203	-1.43457	-6.45698	1.56e-09	7.04e-09	11.0513	Down expression
BCL7B	-0.92703	-1.51744	-6.4518	1.6e-09	7.23e-09	11.0254	Down expression
SCML1	-0.856669	-2.40022	-6.4502	1.61e-09	7.28e-09	11.0174	Down expression
DYM	-0.567851	0.785207	-6.44591	1.65e-09	7.44e-09	10.9959	Down expression
SNORA55	-1.07341	-2.04359	-6.44561	1.65e-09	7.45e-09	10.9944	Down expression
C13orf15	-0.663122	1.83753	-6.44472	1.66e-09	7.48e-09	10.99	Down expression
MLLT4	-0.505592	-0.68923	-6.44381	1.67e-09	7.51e-09	10.9854	Down expression
NAP1L2	-0.743054	-3.39547	-6.43007	1.79e-09	8.03e-09	10.9168	Down expression
SF3B4	-0.786337	3.36559	-6.41301	1.95e-09	8.74e-09	10.8317	Down expression
RNF43	-0.527247	-1.73898	-6.41288	1.95e-09	8.74e-09	10.831	Down expression
MRPS25	-0.585886	2.50386	-6.40824	2e-09	8.94e-09	10.8079	Down expression
LOC100130476	-0.62746	1.1683	-6.40747	2e-09	8.97e-09	10.8041	Down expression
ARPC1A	-0.627822	0.306007	-6.40269	2.05e-09	9.18e-09	10.7802	Down expression
LMAN1	-0.515115	-2.97904	-6.39822	2.1e-09	9.39e-09	10.758	Down expression
LIG3	-0.590497	2.12487	-6.38992	2.19e-09	9.77e-09	10.7167	Down expression
MTFR1	-0.687124	-3.08523	-6.38905	2.2e-09	9.82e-09	10.7124	Down expression
ZNF780B	-0.698089	1.30182	-6.38877	2.2e-09	9.83e-09	10.711	Down expression
MZT1	-0.632694	-3.21357	-6.38059	2.3e-09	1.02e-08	10.6703	Down expression
PDCD6	-0.563201	-3.34065	-6.38026	2.3e-09	1.02e-08	10.6687	Down expression
RNU4ATAC	-0.51061	-0.752668	-6.37557	2.36e-09	1.05e-08	10.6454	Down expression
SRGN	-0.570281	3.87235	-6.37544	2.36e-09	1.05e-08	10.6447	Down expression
NCR3	-0.580057	-0.328779	-6.37413	2.37e-09	1.05e-08	10.6382	Down expression
METRNL	-0.87573	2.30265	-6.3727	2.39e-09	1.06e-08	10.6311	Down expression
ZNF816	-0.675942	0.142709	-6.36916	2.44e-09	1.08e-08	10.6135	Down expression
AGMAT	-0.759554	-2.05643	-6.36812	2.45e-09	1.08e-08	10.6084	Down expression
LOC100287509	-0.641099	0.61699	-6.35953	2.56e-09	1.13e-08	10.5657	Down expression
FAM177A1	-0.529279	-0.211539	-6.35318	2.64e-09	1.16e-08	10.5342	Down expression
POMP	-0.522406	-2.44905	-6.35254	2.65e-09	1.17e-08	10.531	Down expression
PTPRA	-0.729029	0.868538	-6.35106	2.67e-09	1.17e-08	10.5237	Down expression
RARS	-0.645675	0.510002	-6.34924	2.69e-09	1.18e-08	10.5147	Down expression
RBM7	-0.564018	-0.78484	-6.34816	2.71e-09	1.19e-08	10.5093	Down expression
RAB11FIP5	-0.57369	-0.545459	-6.33306	2.92e-09	1.28e-08	10.4345	Down expression
ANGPTL2	-1.13483	2.32812	-6.3323	2.94e-09	1.29e-08	10.4308	Down expression
DCLRE1B	-0.554905	-3.62099	-6.32922	2.98e-09	1.31e-08	10.4155	Down expression
Q07610	-0.58239	0.205838	-6.32911	2.98e-09	1.31e-08	10.415	Down expression
ITGAM	-0.645488	1.42539	-6.32774	3e-09	1.31e-08	10.4082	Down expression
RANBP10	-0.531434	-1.28499	-6.32765	3.01e-09	1.31e-08	10.4077	Down expression
ALG12	-0.534839	3.24432	-6.32714	3.01e-09	1.32e-08	10.4052	Down expression
DET1	-0.836942	-3.01324	-6.31336	3.23e-09	1.41e-08	10.3371	Down expression
GIMAP1	-0.507032	1.8518	-6.29244	3.59e-09	1.56e-08	10.2338	Down expression
C10orf111	-0.708879	-2.21489	-6.29012	3.63e-09	1.58e-08	10.2224	Down expression
XLOC_012248	-0.524317	-1.12814	-6.28756	3.68e-09	1.59e-08	10.2097	Down expression
ACOT4	-0.565039	-1.29286	-6.28547	3.72e-09	1.61e-08	10.1994	Down expression
BID	-0.605296	1.23449	-6.28239	3.78e-09	1.63e-08	10.1842	Down expression
C14orf149	-0.528983	0.606188	-6.28205	3.78e-09	1.64e-08	10.1826	Down expression
WDR73	-0.597641	0.265953	-6.27121	4e-09	1.72e-08	10.1292	Down expression
DCTN1	-0.532076	1.96608	-6.2709	4e-09	1.72e-08	10.1277	Down expression
TRADD	-0.647463	0.923216	-6.26923	4.04e-09	1.74e-08	10.1194	Down expression
NPSA	-0.755	-2.98092	-6.25472	4.34e-09	1.86e-08	10.0481	Down expression
C15orf40	-0.519623	-0.61891	-6.25022	4.44e-09	1.9e-08	10.026	Down expression
CERS6	-0.634012	-0.667667	-6.24967	4.45e-09	1.91e-08	10.0233	Down expression
LOC221946	-0.926071	-3.76746	-6.2441	4.58e-09	1.96e-08	9.99588	Down expression
FLJ39051	-0.793011	-2.39831	-6.24402	4.58e-09	1.96e-08	9.99547	Down expression
SYNM	-1.04096	-3.65177	-6.24239	4.62e-09	1.97e-08	9.98746	Down expression
XLOC_000085	-0.97157	-4.06853	-6.24181	4.63e-09	1.98e-08	9.98465	Down expression
GLT25D2	-0.912504	-1.27387	-6.23719	4.74e-09	2.02e-08	9.96197	Down expression
SLAMF6	-0.564454	4.89823	-6.23617	4.77e-09	2.03e-08	9.95696	Down expression
LOC100130175	-0.644391	3.53418	-6.23413	4.82e-09	2.05e-08	9.94696	Down expression
ARF4	-0.566041	1.07437	-6.23343	4.83e-09	2.06e-08	9.9435	Down expression
LOC100506767	-0.517352	-1.39277	-6.23022	4.91e-09	2.09e-08	9.92778	Down expression
ZNF829	-0.554827	-1.81988	-6.22782	4.97e-09	2.11e-08	9.91597	Down expression
PRO2214	-0.911595	-1.62644	-6.225	5.04e-09	2.14e-08	9.90214	Down expression
SPG20	-0.677501	-4.0649	-6.22264	5.1e-09	2.17e-08	9.89061	Down expression
XLOC_012568	-0.578905	-0.379626	-6.21611	5.27e-09	2.24e-08	9.8586	Down expression
C17orf100	-0.744041	-3.007	-6.21513	5.3e-09	2.25e-08	9.8538	Down expression
SHOC2	-0.528756	0.133631	-6.20975	5.44e-09	2.31e-08	9.82745	Down expression
RBM38	-0.607866	-0.517268	-6.20535	5.56e-09	2.35e-08	9.8059	Down expression
XLOC_l2_000401	-0.537129	2.36315	-6.20384	5.61e-09	2.37e-08	9.79854	Down expression
COMMD2	-0.526548	1.24688	-6.19155	5.96e-09	2.51e-08	9.73844	Down expression
PPP1CA	-0.522004	4.31862	-6.18532	6.15e-09	2.59e-08	9.70798	Down expression
TGFBR1	-0.634463	-1.21098	-6.18187	6.26e-09	2.63e-08	9.69115	Down expression
EPB41L4A	-0.717916	-0.568323	-6.17887	6.35e-09	2.66e-08	9.67651	Down expression
EEPD1	-0.692172	-3.81532	-6.17575	6.45e-09	2.7e-08	9.66125	Down expression
ENTPD2	-0.559123	2.47861	-6.17426	6.5e-09	2.72e-08	9.65397	Down expression
TRPV1	-0.600705	-2.55455	-6.17202	6.57e-09	2.75e-08	9.64305	Down expression
RNF183	-0.53748	-4.34062	-6.17093	6.61e-09	2.77e-08	9.63776	Down expression
SEC24B	-0.531779	-1.05177	-6.16731	6.73e-09	2.81e-08	9.62009	Down expression
C6orf27	-0.588784	-0.554689	-6.16147	6.93e-09	2.89e-08	9.59161	Down expression
MDP1	-0.574843	-2.41255	-6.14677	7.46e-09	3.1e-08	9.52004	Down expression
IL27	-0.986452	-3.34798	-6.14552	7.5e-09	3.12e-08	9.51397	Down expression
XLOC_009415	-0.64811	-1.28424	-6.14361	7.57e-09	3.15e-08	9.50467	Down expression
CCDC17	-0.79181	-0.0273627	-6.14279	7.6e-09	3.16e-08	9.50066	Down expression
ZBTB38	-0.641786	-0.790932	-6.14122	7.66e-09	3.18e-08	9.49303	Down expression
SNRPA1	-0.733292	2.41971	-6.13365	7.96e-09	3.29e-08	9.45624	Down expression
ACSL4	-0.53447	1.17875	-6.12791	8.19e-09	3.38e-08	9.42835	Down expression
LOC100652915	-0.82431	-3.55274	-6.12424	8.34e-09	3.44e-08	9.41048	Down expression
PDCD1	-0.688817	-4.44134	-6.12016	8.51e-09	3.51e-08	9.39069	Down expression
COPB2	-0.530835	0.467456	-6.11506	8.73e-09	3.59e-08	9.36595	Down expression
ARID4A	-0.799394	0.0709865	-6.11127	8.9e-09	3.66e-08	9.34753	Down expression
SERPINI1	-0.674398	-2.87448	-6.10738	9.07e-09	3.72e-08	9.32869	Down expression
XLOC_008439	-0.725317	-4.09429	-6.10565	9.15e-09	3.75e-08	9.32029	Down expression
AP4S1	-0.627833	-2.16813	-6.09905	9.45e-09	3.87e-08	9.28829	Down expression
TIPIN	-0.65264	-3.31969	-6.09885	9.46e-09	3.87e-08	9.28735	Down expression
CLTA	-0.652703	0.244628	-6.09252	9.76e-09	3.99e-08	9.25667	Down expression
RWDD2A	-0.573137	-2.26296	-6.09062	9.86e-09	4.03e-08	9.2475	Down expression
SLAMF7	-0.730991	1.54909	-6.07736	1.05e-08	4.29e-08	9.18332	Down expression
CHST2	-0.767983	-1.2461	-6.0645	1.12e-08	4.56e-08	9.1212	Down expression
GLIS2	-0.510313	-3.44532	-6.06434	1.12e-08	4.56e-08	9.12042	Down expression
ZNF641	-0.543517	0.831533	-6.06197	1.14e-08	4.61e-08	9.10901	Down expression
GABRA3	-0.937838	-3.0167	-6.0606	1.14e-08	4.64e-08	9.10236	Down expression
SMC6	-0.554136	0.440585	-6.05742	1.16e-08	4.71e-08	9.08702	Down expression
AGFG1	-0.784504	1.41649	-6.05733	1.16e-08	4.71e-08	9.08661	Down expression
MFAP1	-0.518418	-2.85545	-6.05592	1.17e-08	4.74e-08	9.0798	Down expression
LOC284385	-0.866194	-4.04092	-6.05472	1.18e-08	4.77e-08	9.07398	Down expression
PZP	-1.29676	-0.815304	-6.04606	1.23e-08	4.96e-08	9.03224	Down expression
ZNF295	-0.587571	-0.530223	-6.04605	1.23e-08	4.96e-08	9.03218	Down expression
HADHB	-0.532687	0.865612	-6.04328	1.25e-08	5.03e-08	9.01886	Down expression
FLJ44715	-0.586277	-0.12857	-6.02285	1.38e-08	5.54e-08	8.92049	Down expression
LRRC47	-0.738058	-1.06517	-6.02179	1.39e-08	5.57e-08	8.91538	Down expression
XKR3	-0.76963	-1.32728	-6.01862	1.41e-08	5.65e-08	8.90014	Down expression
CD160	-0.643048	-0.535559	-6.00308	1.52e-08	6.08e-08	8.82549	Down expression
SARDH	-0.720093	-1.85562	-5.99305	1.6e-08	6.37e-08	8.77741	Down expression
BLOC1S2	-0.740791	-0.330124	-5.99043	1.62e-08	6.45e-08	8.76483	Down expression
OTUD1	-0.663708	0.113224	-5.99041	1.62e-08	6.45e-08	8.76474	Down expression
ZNF671	-0.703286	-2.35244	-5.98478	1.66e-08	6.62e-08	8.73777	Down expression
LOC100132439	-0.510172	1.97811	-5.98231	1.68e-08	6.69e-08	8.72593	Down expression
SIK1	-0.9054	0.337664	-5.97911	1.71e-08	6.79e-08	8.7106	Down expression
ASB2	-0.628062	-3.51774	-5.96359	1.84e-08	7.3e-08	8.63633	Down expression
ANKRD6	-0.898343	-3.6405	-5.95577	1.92e-08	7.57e-08	8.59899	Down expression
TRAPPC6B	-1.0628	-1.40981	-5.95187	1.95e-08	7.71e-08	8.58033	Down expression
TIGD2	-0.673204	-4.52999	-5.94632	2.01e-08	7.9e-08	8.55384	Down expression
LINS	-0.862975	1.0921	-5.94524	2.02e-08	7.94e-08	8.54871	Down expression
TMEM132A	-0.806629	-2.28603	-5.94352	2.03e-08	8.01e-08	8.54047	Down expression
C14orf133	-0.718678	-1.66648	-5.94349	2.03e-08	8.01e-08	8.54033	Down expression
GADD45A	-0.568321	-1.14484	-5.94079	2.06e-08	8.1e-08	8.52744	Down expression
EOMES	-0.723474	-2.6898	-5.93955	2.07e-08	8.15e-08	8.52155	Down expression
LOC100130931	-0.772466	-3.88583	-5.93735	2.1e-08	8.23e-08	8.51108	Down expression
TMSB15B	-0.538083	-3.02983	-5.93597	2.11e-08	8.28e-08	8.50447	Down expression
IDE	-0.640333	1.56961	-5.93452	2.13e-08	8.34e-08	8.49757	Down expression
FAM89A	-0.913951	-3.03876	-5.92856	2.19e-08	8.57e-08	8.46916	Down expression
FBXO18	-0.567496	0.255185	-5.92834	2.19e-08	8.58e-08	8.46811	Down expression
ARHGAP8	-0.956518	-1.7613	-5.92124	2.27e-08	8.86e-08	8.43431	Down expression
UST	-0.534029	-2.61782	-5.9204	2.28e-08	8.9e-08	8.43033	Down expression
CERKL	-0.557675	-2.85794	-5.91121	2.38e-08	9.28e-08	8.38656	Down expression
C5orf34	-0.570063	-2.97844	-5.89969	2.52e-08	9.8e-08	8.33181	Down expression
ABO	-0.562117	6.90605	-5.89932	2.52e-08	9.81e-08	8.33009	Down expression
GPR68	-0.661493	-2.72888	-5.89225	2.61e-08	1.01e-07	8.2965	Down expression
LOC100287049	-0.514637	-1.45903	-5.88388	2.72e-08	1.05e-07	8.2568	Down expression
TYSND1	-0.718627	-3.47526	-5.88291	2.73e-08	1.06e-07	8.25221	Down expression
B3GAT1	-0.810895	0.150314	-5.88209	2.75e-08	1.06e-07	8.24831	Down expression
LOC387895	-0.722607	-3.38099	-5.87872	2.79e-08	1.08e-07	8.23233	Down expression
ANP32C	-1.47887	-0.353664	-5.87682	2.82e-08	1.09e-07	8.22331	Down expression
LOC100129322	-0.563101	1.99836	-5.87263	2.87e-08	1.11e-07	8.20349	Down expression
LOC100505657	-0.627659	-1.49311	-5.87013	2.91e-08	1.12e-07	8.19162	Down expression
SLC23A2	-0.537243	-1.04894	-5.86766	2.94e-08	1.13e-07	8.17994	Down expression
NANOS1	-0.796811	-4.65152	-5.85993	3.06e-08	1.18e-07	8.14334	Down expression
MLC1	-0.652392	-0.728162	-5.85854	3.08e-08	1.18e-07	8.13677	Down expression
LPA	-0.599434	-2.59138	-5.85809	3.08e-08	1.19e-07	8.13463	Down expression
CLECL1	-0.638839	-1.36014	-5.85777	3.09e-08	1.19e-07	8.13316	Down expression
SUGT1	-0.597865	2.10087	-5.85499	3.13e-08	1.2e-07	8.11999	Down expression
ZNF99	-0.549532	3.91614	-5.84993	3.21e-08	1.23e-07	8.09608	Down expression
VSIG8	-0.678368	1.11415	-5.84935	3.22e-08	1.23e-07	8.09335	Down expression
MCM3	-0.510695	0.887579	-5.8474	3.25e-08	1.24e-07	8.08412	Down expression
AGPAT5	-0.69646	-2.87551	-5.84083	3.35e-08	1.28e-07	8.0531	Down expression
PIF1	-0.701128	-4.45035	-5.83413	3.46e-08	1.32e-07	8.0215	Down expression
PIGA	-0.697949	-0.559625	-5.83382	3.47e-08	1.32e-07	8.02003	Down expression
CTLA4	-0.517266	1.31698	-5.83379	3.47e-08	1.32e-07	8.01988	Down expression
TICAM1	-0.573407	2.38653	-5.82858	3.56e-08	1.36e-07	7.99532	Down expression
BCL10	-0.534246	-2.32537	-5.81119	3.87e-08	1.47e-07	7.91338	Down expression
XLOC_l2_014797	-0.658867	-2.76601	-5.80785	3.93e-08	1.49e-07	7.89769	Down expression
GCC1	-0.52849	-1.76745	-5.8055	3.98e-08	1.51e-07	7.88661	Down expression
ZBTB41	-0.570263	-3.81869	-5.8036	4.02e-08	1.52e-07	7.87766	Down expression
PRSS36	-0.837303	2.74947	-5.79913	4.1e-08	1.55e-07	7.85668	Down expression
CHAC2	-0.626096	-0.556755	-5.79592	4.17e-08	1.57e-07	7.84159	Down expression
LINGO2	-0.821036	-3.48615	-5.79216	4.24e-08	1.6e-07	7.82394	Down expression
ZNF585A	-0.760277	-1.88321	-5.78204	4.46e-08	1.68e-07	7.77642	Down expression
CHN1	-0.726027	-2.62969	-5.77886	4.52e-08	1.7e-07	7.76152	Down expression
SYCP2	-0.648766	-4.06838	-5.77316	4.65e-08	1.75e-07	7.73475	Down expression
MED31	-0.996523	0.0313706	-5.7726	4.66e-08	1.75e-07	7.73216	Down expression
DCP2	-0.62124	-2.41853	-5.7661	4.81e-08	1.81e-07	7.70169	Down expression
Q8N7V6	-0.732002	-4.05682	-5.76372	4.87e-08	1.82e-07	7.69055	Down expression
ELF4	-0.930225	1.28086	-5.76162	4.92e-08	1.84e-07	7.68072	Down expression
TAS2R10	-0.804291	-2.79032	-5.76055	4.94e-08	1.85e-07	7.67568	Down expression
LMBRD1	-0.544952	0.608723	-5.75937	4.97e-08	1.86e-07	7.67019	Down expression
VTI1B	-0.542624	3.55628	-5.75904	4.98e-08	1.86e-07	7.66865	Down expression
TRIM61	-1.01605	-0.278794	-5.75469	5.08e-08	1.9e-07	7.6483	Down expression
DTYMK	-0.546157	-2.12998	-5.74573	5.31e-08	1.98e-07	7.60638	Down expression
LOC100130357	-0.968592	-2.36537	-5.73648	5.55e-08	2.06e-07	7.5632	Down expression
BATF3	-0.697352	-2.14204	-5.7349	5.59e-08	2.08e-07	7.55582	Down expression
ALKBH1	-0.505908	-0.539468	-5.73274	5.65e-08	2.1e-07	7.54571	Down expression
LONRF1	-0.733905	-2.40139	-5.72653	5.82e-08	2.15e-07	7.51678	Down expression
CLIC2	-0.690026	-3.45845	-5.72499	5.86e-08	2.17e-07	7.50956	Down expression
GPR153	-0.78443	-3.50079	-5.72432	5.88e-08	2.17e-07	7.50646	Down expression
TMPRSS3	-0.694654	-3.94034	-5.71909	6.03e-08	2.23e-07	7.48208	Down expression
LANCL1	-0.550976	-1.28203	-5.71426	6.17e-08	2.27e-07	7.45959	Down expression
STXBP4	-0.614212	0.240812	-5.70697	6.39e-08	2.35e-07	7.42563	Down expression
ARL6	-0.684709	-3.56247	-5.70003	6.6e-08	2.43e-07	7.39333	Down expression
HRH1	-0.593166	-3.67356	-5.69897	6.64e-08	2.44e-07	7.38843	Down expression
PARD6A	-0.521527	-3.65723	-5.6981	6.67e-08	2.45e-07	7.38438	Down expression
XLOC_014177	-0.823349	1.78772	-5.69406	6.8e-08	2.49e-07	7.36558	Down expression
LOC100289580	-0.535725	-2.15212	-5.6911	6.89e-08	2.53e-07	7.35183	Down expression
PSMD4	-0.664254	1.54496	-5.68449	7.11e-08	2.6e-07	7.32117	Down expression
IER3	-1.2243	-0.523808	-5.67352	7.49e-08	2.73e-07	7.27025	Down expression
CALCOCO2	-0.509501	0.935747	-5.66685	7.74e-08	2.81e-07	7.23936	Down expression
CKS2	-0.58928	-3.96906	-5.66602	7.77e-08	2.82e-07	7.23548	Down expression
RNASE13	-0.582583	-4.61975	-5.65904	8.03e-08	2.91e-07	7.20317	Down expression
ZNF730	-0.992782	0.202568	-5.65272	8.27e-08	3e-07	7.17393	Down expression
SGSM3	-0.50357	-1.73488	-5.65001	8.38e-08	3.04e-07	7.16142	Down expression
TAP2	-0.718777	0.760126	-5.64427	8.61e-08	3.12e-07	7.13487	Down expression
C9orf85	-0.624753	-0.140824	-5.64337	8.65e-08	3.13e-07	7.13068	Down expression
LOC143286	-0.532743	7.35832	-5.64293	8.67e-08	3.13e-07	7.12866	Down expression
HEATR5A	-0.554013	-1.39701	-5.63917	8.82e-08	3.19e-07	7.1113	Down expression
SPTBN1	-0.674302	0.132497	-5.63674	8.93e-08	3.22e-07	7.1001	Down expression
C19orf54	-0.50196	-1.12787	-5.61286	1e-07	3.59e-07	6.98997	Down expression
ZFP42	-0.780468	-3.60081	-5.61114	1.01e-07	3.61e-07	6.98204	Down expression
PPARA	-0.500755	-1.75306	-5.61046	1.01e-07	3.62e-07	6.97889	Down expression
RNLS	-0.511471	-1.13734	-5.60694	1.03e-07	3.68e-07	6.96271	Down expression
TAF1C	-0.63802	0.814584	-5.59716	1.08e-07	3.84e-07	6.91775	Down expression
CFL2	-0.686713	-2.43935	-5.58715	1.13e-07	4.02e-07	6.87174	Down expression
TM4SF19	-1.02978	-1.48525	-5.58544	1.14e-07	4.05e-07	6.86391	Down expression
C10orf105	-0.638362	-4.49833	-5.5825	1.15e-07	4.1e-07	6.8504	Down expression
XCL1	-0.69181	-2.72526	-5.58175	1.16e-07	4.12e-07	6.84696	Down expression
SRSF12	-0.726164	-4.4966	-5.5758	1.19e-07	4.23e-07	6.81967	Down expression
TIGD1	-0.679259	2.9889	-5.57515	1.19e-07	4.24e-07	6.81668	Down expression
CACNB4	-0.722179	-2.83126	-5.57204	1.21e-07	4.3e-07	6.80242	Down expression
ZBTB43	-0.828341	-1.1726	-5.57161	1.21e-07	4.31e-07	6.80044	Down expression
BPIFB2	-0.636523	-3.22197	-5.56919	1.23e-07	4.35e-07	6.78937	Down expression
ABHD6	-0.652653	-3.23127	-5.55633	1.31e-07	4.61e-07	6.73046	Down expression
XLOC_008662	-0.631895	-3.5787	-5.55387	1.32e-07	4.66e-07	6.71922	Down expression
SNTA1	-0.53207	-2.334	-5.54743	1.36e-07	4.79e-07	6.68979	Down expression
IRAK2	-0.661613	-3.95706	-5.54034	1.41e-07	4.94e-07	6.6574	Down expression
PBX3	-0.801289	-0.0715401	-5.53651	1.43e-07	5.03e-07	6.63991	Down expression
QSER1	-0.908764	-2.3442	-5.53616	1.44e-07	5.03e-07	6.63832	Down expression
GAGE2B	-0.770384	-2.67693	-5.53482	1.44e-07	5.06e-07	6.63219	Down expression
NIPA2	-0.569872	-1.49144	-5.53183	1.47e-07	5.13e-07	6.61856	Down expression
MRPL45	-0.543091	1.88804	-5.53177	1.47e-07	5.13e-07	6.61828	Down expression
OR2A7	-0.924179	-1.59166	-5.51934	1.55e-07	5.43e-07	6.56159	Down expression
TARM1	-0.985571	-0.948989	-5.51772	1.57e-07	5.47e-07	6.55421	Down expression
TBC1D8	-0.898556	-1.07863	-5.51759	1.57e-07	5.47e-07	6.55365	Down expression
LOC100133319	-0.56774	-3.39862	-5.51354	1.6e-07	5.57e-07	6.53517	Down expression
ZNF442	-0.701734	-2.38464	-5.5132	1.6e-07	5.58e-07	6.53363	Down expression
CRLS1	-0.839289	-1.06856	-5.50996	1.62e-07	5.65e-07	6.51888	Down expression
SETD6	-0.588184	-3.70127	-5.50013	1.7e-07	5.91e-07	6.47421	Down expression
LOC338620	-0.549839	-1.65456	-5.4848	1.83e-07	6.31e-07	6.40456	Down expression
C7orf49	-0.760804	0.888665	-5.48075	1.86e-07	6.43e-07	6.38621	Down expression
KIAA1407	-0.528646	-2.37025	-5.47882	1.88e-07	6.48e-07	6.37747	Down expression
RB1CC1	-0.506179	-0.124022	-5.46918	1.96e-07	6.76e-07	6.33379	Down expression
GPKOW	-0.606461	-1.44115	-5.45771	2.07e-07	7.11e-07	6.28188	Down expression
MED17	-0.573575	-3.8864	-5.45434	2.1e-07	7.22e-07	6.26664	Down expression
EGR3	-1.21713	-1.25918	-5.43865	2.26e-07	7.74e-07	6.19575	Down expression
LOC286071	-0.671727	-1.40625	-5.43447	2.31e-07	7.88e-07	6.17692	Down expression
SNORD9	-0.628284	-2.91589	-5.43227	2.33e-07	7.96e-07	6.16699	Down expression
SLAMF1	-0.603572	-0.24551	-5.42824	2.38e-07	8.11e-07	6.14881	Down expression
UBE2V2	-0.67777	-3.01188	-5.42644	2.4e-07	8.17e-07	6.14071	Down expression
GGPS1	-0.608503	-4.33431	-5.42598	2.4e-07	8.18e-07	6.13862	Down expression
URM1	-0.610339	-0.320308	-5.41591	2.52e-07	8.55e-07	6.09329	Down expression
XLOC_l2_001440	-0.761062	-4.84215	-5.40789	2.61e-07	8.86e-07	6.05721	Down expression
CHCHD10	-0.666572	-0.338775	-5.40245	2.68e-07	9.07e-07	6.03278	Down expression
XLOC_007992	-0.510111	-1.58146	-5.39278	2.8e-07	9.46e-07	5.98938	Down expression
CLN8	-0.681919	-1.71153	-5.37903	2.98e-07	1.01e-06	5.92773	Down expression
MRI1	-0.583517	-1.27711	-5.37874	2.99e-07	1.01e-06	5.92641	Down expression
C3orf38	-0.545807	-1.30827	-5.37389	3.06e-07	1.03e-06	5.90469	Down expression
MEF2A	-0.56806	-0.650977	-5.37058	3.1e-07	1.04e-06	5.88988	Down expression
MOP-1	-0.787853	2.81375	-5.36636	3.16e-07	1.06e-06	5.87102	Down expression
SIGMAR1	-0.746734	2.00426	-5.3552	3.33e-07	1.11e-06	5.82112	Down expression
ABRA	-0.660002	-4.00095	-5.32736	3.79e-07	1.26e-06	5.697	Down expression
LRP8	-0.506106	-1.20205	-5.32287	3.86e-07	1.28e-06	5.67704	Down expression
TSPO	-0.503161	1.00927	-5.31833	3.95e-07	1.31e-06	5.65685	Down expression
LOC400682	-0.947442	-1.50318	-5.3139	4.03e-07	1.34e-06	5.63716	Down expression
BRIP1	-0.581969	-3.59315	-5.29802	4.33e-07	1.43e-06	5.56665	Down expression
C8orf46	-0.50848	-3.47213	-5.29538	4.38e-07	1.45e-06	5.55495	Down expression
FEZ1	-0.706334	-2.75073	-5.29321	4.43e-07	1.46e-06	5.54534	Down expression
USP18	-0.769927	-1.43951	-5.28542	4.59e-07	1.51e-06	5.51081	Down expression
LOC100287437	-0.649007	-4.38361	-5.26762	4.98e-07	1.63e-06	5.43209	Down expression
PHACTR1	-0.544307	-1.64908	-5.26073	5.13e-07	1.68e-06	5.40169	Down expression
FAM123C	-0.526088	-1.72723	-5.25928	5.17e-07	1.69e-06	5.3953	Down expression
TMEM117	-0.609191	2.27197	-5.25401	5.29e-07	1.73e-06	5.37206	Down expression
KRT9	-0.874107	-1.93176	-5.23938	5.66e-07	1.84e-06	5.30758	Down expression
IL1B	-1.63582	1.2236	-5.23402	5.8e-07	1.88e-06	5.28402	Down expression
XLOC_013826	-0.582683	-3.83324	-5.22312	6.09e-07	1.97e-06	5.23608	Down expression
NAMPT	-0.881051	1.77823	-5.21907	6.21e-07	2.01e-06	5.2183	Down expression
XLOC_011047	-0.54641	-2.86539	-5.2156	6.3e-07	2.04e-06	5.2031	Down expression
KBTBD6	-0.67551	-3.03202	-5.2153	6.31e-07	2.04e-06	5.20178	Down expression
GABPB2	-0.535497	2.23673	-5.20381	6.65e-07	2.14e-06	5.15141	Down expression
MID1IP1	-0.538036	-1.44448	-5.18398	7.27e-07	2.33e-06	5.06463	Down expression
PKN1	-0.733963	1.1065	-5.18254	7.32e-07	2.34e-06	5.05833	Down expression
ZNF469	-0.522856	-3.89712	-5.18061	7.38e-07	2.36e-06	5.04991	Down expression
C10orf55	-1.12887	-4.43753	-5.1777	7.48e-07	2.4e-06	5.0372	Down expression
TTC26	-0.920415	-3.06739	-5.17043	7.73e-07	2.47e-06	5.00547	Down expression
ZNF266	-0.532122	1.92871	-5.16672	7.86e-07	2.51e-06	4.98928	Down expression
SOX7	-0.565602	-3.50443	-5.16224	8.02e-07	2.56e-06	4.96978	Down expression
XLOC_006263	-0.599337	0.216293	-5.15529	8.28e-07	2.64e-06	4.9395	Down expression
A2M	-0.866974	4.18551	-5.15332	8.35e-07	2.66e-06	4.93092	Down expression
KIR2DS3	-1.03357	1.30169	-5.14745	8.57e-07	2.73e-06	4.9054	Down expression
FAM118A	-0.7297	-0.195065	-5.14593	8.63e-07	2.74e-06	4.89877	Down expression
ZNF814	-0.583222	-1.92934	-5.10544	1.03e-06	3.26e-06	4.72323	Down expression
C15orf53	-0.714481	-3.03921	-5.10476	1.04e-06	3.27e-06	4.72026	Down expression
YSK4	-0.530551	-4.3917	-5.08405	1.14e-06	3.56e-06	4.63086	Down expression
PPP2R2A	-0.515296	0.262725	-5.06548	1.24e-06	3.85e-06	4.55087	Down expression
ASTE1	-0.549607	-2.15616	-5.06332	1.25e-06	3.89e-06	4.54161	Down expression
XLOC_000978	-0.76143	-3.42522	-5.04322	1.37e-06	4.23e-06	4.45529	Down expression
MORC2	-0.62333	-1.83054	-5.04038	1.38e-06	4.28e-06	4.44313	Down expression
LOC728147	-0.530039	-3.79598	-5.02354	1.49e-06	4.59e-06	4.37104	Down expression
PRMT6	-0.534118	-2.78177	-5.02173	1.5e-06	4.62e-06	4.3633	Down expression
TRIM3	-0.622943	-4.40692	-5.01752	1.53e-06	4.7e-06	4.3453	Down expression
SWAP70	-0.614244	0.501227	-5.01278	1.56e-06	4.8e-06	4.32505	Down expression
BCL2L13	-0.561953	-0.230109	-5.0104	1.58e-06	4.85e-06	4.31491	Down expression
HAVCR2	-0.601099	-2.08067	-5.00241	1.64e-06	5.01e-06	4.28082	Down expression
FAM83C	-0.844617	-2.82229	-4.99945	1.66e-06	5.07e-06	4.2682	Down expression
XLOC_010190	-0.88741	-2.55241	-4.99183	1.71e-06	5.23e-06	4.23572	Down expression
UBE3A	-0.540923	-1.81038	-4.98257	1.79e-06	5.44e-06	4.19634	Down expression
LOC440386	-0.674724	-3.60992	-4.98244	1.79e-06	5.44e-06	4.1958	Down expression
HINT3	-0.627793	-1.57527	-4.9726	1.87e-06	5.67e-06	4.154	Down expression
RAB6C	-0.545079	-0.406287	-4.97056	1.88e-06	5.71e-06	4.14532	Down expression
MKI67IP	-0.551351	-1.02987	-4.96791	1.9e-06	5.77e-06	4.1341	Down expression
WHAMMP2	-1.22144	-1.5811	-4.96197	1.95e-06	5.92e-06	4.10889	Down expression
BACH2	-0.544877	0.63817	-4.9484	2.07e-06	6.26e-06	4.05143	Down expression
RAB5B	-0.501672	-0.38501	-4.94508	2.1e-06	6.35e-06	4.03737	Down expression
XLOC_010251	-0.679516	-2.66163	-4.93702	2.18e-06	6.56e-06	4.00333	Down expression
INTS8	-0.681711	-0.252837	-4.93047	2.24e-06	6.74e-06	3.97565	Down expression
PRSS12	-0.512967	-4.09749	-4.9233	2.32e-06	6.95e-06	3.9454	Down expression
XLOC_008910	-0.583716	-4.47182	-4.91903	2.36e-06	7.08e-06	3.92744	Down expression
CCRL2	-0.839995	-0.949138	-4.91566	2.39e-06	7.18e-06	3.91321	Down expression
PCMTD1	-0.531109	-1.41072	-4.91128	2.44e-06	7.3e-06	3.89479	Down expression
C12orf73	-0.582961	-4.03609	-4.90608	2.5e-06	7.47e-06	3.8729	Down expression
TAS2R46	-0.540916	0.0553254	-4.89659	2.6e-06	7.77e-06	3.83303	Down expression
CCNE1	-0.540697	-3.03252	-4.88584	2.73e-06	8.12e-06	3.78794	Down expression
KIF16B	-0.592872	-2.19041	-4.88211	2.77e-06	8.24e-06	3.77228	Down expression
DDIT3	-0.662012	0.817687	-4.87813	2.82e-06	8.38e-06	3.75561	Down expression
XLOC_001332	-0.742573	-3.5016	-4.87719	2.83e-06	8.41e-06	3.75169	Down expression
XLOC_009695	-0.610553	-3.52938	-4.87626	2.84e-06	8.45e-06	3.7478	Down expression
PLIN4	-0.809091	-0.881067	-4.86702	2.96e-06	8.78e-06	3.70912	Down expression
ARHGEF12	-0.572827	-3.8071	-4.85943	3.06e-06	9.06e-06	3.67738	Down expression
NANP	-0.508662	-2.64749	-4.85716	3.09e-06	9.14e-06	3.6679	Down expression
TAF1L	-0.654732	0.00427473	-4.85708	3.09e-06	9.14e-06	3.66759	Down expression
BBS4	-0.620957	-2.02048	-4.84533	3.25e-06	9.59e-06	3.61856	Down expression
ATP9A	-0.826754	-4.07831	-4.83926	3.34e-06	9.83e-06	3.59329	Down expression
IL1A	-2.03327	-3.26306	-4.83508	3.4e-06	9.99e-06	3.57589	Down expression
FAM184B	-0.752894	-2.08641	-4.82728	3.51e-06	1.03e-05	3.54346	Down expression
CXCL2	-1.28298	0.625643	-4.82042	3.62e-06	1.06e-05	3.51493	Down expression
XLOC_004773	-0.577471	-0.290851	-4.81058	3.78e-06	1.1e-05	3.47412	Down expression
USP46	-0.566248	-4.61235	-4.80045	3.94e-06	1.15e-05	3.43213	Down expression
NAP1L3	-0.56562	-4.48357	-4.77499	4.4e-06	1.27e-05	3.32694	Down expression
CSRNP1	-0.532293	0.563788	-4.7656	4.58e-06	1.32e-05	3.28821	Down expression
PCDH12	-0.500552	-2.74773	-4.76002	4.69e-06	1.35e-05	3.26525	Down expression
RHOU	-0.631217	-0.74629	-4.75375	4.82e-06	1.39e-05	3.23945	Down expression
CISH	-0.764495	-0.428242	-4.74954	4.9e-06	1.41e-05	3.22216	Down expression
ZNF823	-0.679844	-3.9136	-4.74108	5.08e-06	1.46e-05	3.18744	Down expression
MB21D2	-0.639774	-4.43208	-4.73908	5.13e-06	1.47e-05	3.17922	Down expression
ZBTB8A	-0.547582	-2.78248	-4.73849	5.14e-06	1.47e-05	3.1768	Down expression
FNDC9	-0.500195	0.7123	-4.72117	5.53e-06	1.58e-05	3.10588	Down expression
DKFZp667F0711	-0.596602	-3.46013	-4.70883	5.83e-06	1.66e-05	3.05545	Down expression
XLOC_011278	-0.666549	-3.11754	-4.70774	5.86e-06	1.67e-05	3.05097	Down expression
CXCL3	-1.24688	-3.51991	-4.70324	5.97e-06	1.7e-05	3.03262	Down expression
OR51B6	-0.546959	-4.16359	-4.70111	6.03e-06	1.71e-05	3.02394	Down expression
MTRNR2L9	-2.10791	-1.26608	-4.66906	6.9e-06	1.95e-05	2.89357	Down expression
XLOC_l2_000462	-0.615013	-4.03835	-4.66719	6.96e-06	1.96e-05	2.88597	Down expression
XLOC_011608	-0.680013	-3.67183	-4.66319	7.08e-06	2e-05	2.86973	Down expression
C4orf50	-0.511911	-1.87907	-4.65835	7.22e-06	2.04e-05	2.85014	Down expression
SDHAP1	-0.512515	-0.74576	-4.65707	7.26e-06	2.05e-05	2.84495	Down expression
MANEAL	-0.561862	-2.64261	-4.65639	7.28e-06	2.05e-05	2.84222	Down expression
XLOC_013973	-0.622107	-4.16728	-4.65257	7.4e-06	2.08e-05	2.82674	Down expression
GAB1	-0.538704	-0.439068	-4.63256	8.05e-06	2.25e-05	2.74587	Down expression
XLOC_004924	-0.95677	0.229555	-4.6308	8.11e-06	2.27e-05	2.73877	Down expression
WDR77	-0.602486	-0.0576693	-4.6287	8.18e-06	2.29e-05	2.73031	Down expression
TMEM88	-0.535234	-1.23392	-4.62607	8.27e-06	2.31e-05	2.7197	Down expression
SLC4A4	-0.5026	-2.24778	-4.61982	8.49e-06	2.37e-05	2.69454	Down expression
DDIT4	-0.616563	2.20859	-4.61967	8.5e-06	2.37e-05	2.69393	Down expression
CEP41	-0.51353	-4.49227	-4.61591	8.63e-06	2.4e-05	2.6788	Down expression
SERPINB2	-0.660412	-2.98145	-4.61217	8.77e-06	2.44e-05	2.66378	Down expression
CD79B	-0.541585	0.262098	-4.60261	9.12e-06	2.53e-05	2.62535	Down expression
LOC650293	-0.607666	-0.909559	-4.58747	9.72e-06	2.69e-05	2.56466	Down expression
ZNF416	-0.505314	-3.75139	-4.58485	9.83e-06	2.72e-05	2.55416	Down expression
TMEM200B	-0.736341	-2.23603	-4.58472	9.83e-06	2.72e-05	2.55363	Down expression
PTRF	-0.566837	7.07024	-4.58076	1e-05	2.76e-05	2.53778	Down expression
RNASEL	-0.507945	-2.73984	-4.57643	1.02e-05	2.81e-05	2.52047	Down expression
CD300LF	-0.501778	0.289375	-4.56622	1.06e-05	2.92e-05	2.47968	Down expression
JUN	-0.786189	1.2266	-4.55374	1.12e-05	3.07e-05	2.42991	Down expression
ZNF287	-0.668961	-3.30344	-4.55325	1.12e-05	3.07e-05	2.42798	Down expression
NT5C3	-0.505524	1.67838	-4.54394	1.16e-05	3.19e-05	2.39093	Down expression
PDZD4	-0.541118	-1.05134	-4.54319	1.17e-05	3.19e-05	2.38795	Down expression
MACC1	-0.578838	-2.50881	-4.54025	1.18e-05	3.23e-05	2.37624	Down expression
OK/SW-CL.58	-0.596633	-1.4182	-4.53674	1.2e-05	3.27e-05	2.36229	Down expression
XLOC_l2_005298	-0.50029	-2.30986	-4.53411	1.21e-05	3.31e-05	2.35186	Down expression
TRIB3	-0.552672	-2.32094	-4.53181	1.22e-05	3.34e-05	2.34271	Down expression
XLOC_001146	-0.616728	-4.6203	-4.52875	1.24e-05	3.38e-05	2.33058	Down expression
XLOC_l2_013874	-0.518509	-1.81124	-4.52784	1.25e-05	3.39e-05	2.32696	Down expression
LOC147646	-0.521484	-2.55031	-4.5185	1.29e-05	3.51e-05	2.28995	Down expression
CT45A5	-0.513505	-2.14733	-4.51378	1.32e-05	3.58e-05	2.27129	Down expression
ZC3H12A	-0.604197	3.78799	-4.51015	1.34e-05	3.63e-05	2.25691	Down expression
XLOC_l2_007644	-0.587389	-3.158	-4.50176	1.39e-05	3.75e-05	2.22378	Down expression
WIPF2	-0.509186	1.96603	-4.49781	1.41e-05	3.81e-05	2.20817	Down expression
C1orf87	-0.742623	-2.28708	-4.48875	1.46e-05	3.94e-05	2.17243	Down expression
ZKSCAN5	-0.523606	-4.54388	-4.48204	1.5e-05	4.04e-05	2.14601	Down expression
AREG	-1.33493	-0.744638	-4.45935	1.65e-05	4.42e-05	2.05688	Down expression
CDHR1	-0.598432	-2.88125	-4.45175	1.7e-05	4.55e-05	2.02709	Down expression
C17orf107	-0.91575	-2.5759	-4.44858	1.72e-05	4.6e-05	2.01467	Down expression
XLOC_006403	-0.547723	-4.23168	-4.44411	1.76e-05	4.67e-05	1.99721	Down expression
Q8WY88	-0.501277	-2.39628	-4.43975	1.79e-05	4.75e-05	1.98014	Down expression
AP3S2	-0.550637	1.39155	-4.42937	1.87e-05	4.95e-05	1.93964	Down expression
CHM	-0.536324	-1.97823	-4.39176	2.17e-05	5.72e-05	1.79337	Down expression
XLOC_013218	-0.594177	-3.59738	-4.37602	2.32e-05	6.07e-05	1.73243	Down expression
FLJ32756	-0.505293	-4.4662	-4.37368	2.34e-05	6.13e-05	1.7234	Down expression
CLDN3	-0.793581	-3.35273	-4.37098	2.36e-05	6.19e-05	1.71298	Down expression
XLOC_012669	-0.602023	-4.00331	-4.34176	2.66e-05	6.91e-05	1.6004	Down expression
AHRR	-0.607277	-4.22493	-4.33257	2.76e-05	7.15e-05	1.56513	Down expression
AQP11	-0.648873	-2.10588	-4.31964	2.91e-05	7.51e-05	1.5156	Down expression
CBX3	-0.503788	-0.859048	-4.31427	2.97e-05	7.66e-05	1.49507	Down expression
LOC643711	-0.748789	-0.917199	-4.3062	3.07e-05	7.9e-05	1.46423	Down expression
LOC100132707	-0.531012	-3.10331	-4.30066	3.14e-05	8.07e-05	1.44307	Down expression
CDKN1C	-0.977604	-0.964537	-4.28166	3.38e-05	8.68e-05	1.37071	Down expression
SH3RF2	-0.55952	-0.404906	-4.28046	3.4e-05	8.72e-05	1.36615	Down expression
EPHX4	-0.586701	-4.03998	-4.26617	3.6e-05	9.21e-05	1.31192	Down expression
NR4A1	-0.963329	-3.80723	-4.249	3.85e-05	9.83e-05	1.24694	Down expression
[truncated: 2,445 more rows]
