# Supplementary material for: Screening and regulatory mechanism exploration of M1 macrophage polarization and efferocytosis-related biomarkers in coronary heart disease
Source: Front Cardiovasc Med. 2024 Dec 5;11:1478827. doi: 10.3389/fcvm.2024.1478827 (PMC11669322; doi:10.3389/fcvm.2024.1478827)
Supplement: Supplementary file 6 [file Table6.xlsx]

## Sheet: Sheet1
Supplementary Table 6. Differentially expressed genes in the dataset GSE42148.
Gene	logFC	AveExpr	t	P.Value	adj.P.Val	B	color
LOC440300	-1.23926	4.82092	-5.68689	6.08e-06	0.0416449	3.71641	Down expression
lincRNA:chr4:3650727-3666752_R	-1.27187	5.29971	-5.48739	1.02e-05	0.0416449	3.27929	Down expression
LOC283761	-1.25412	5.10796	-5.20699	2.1e-05	0.0564492	2.65822	Down expression
GSDMA	-1.01453	4.57292	-5.05403	3.13e-05	0.0638678	2.31666	Down expression
lincRNA:chr3:154958733-154960913_F	-1.19301	3.11133	-4.98694	3.72e-05	0.064665	2.16633	Down expression
lincRNA:chr2:9712799-9722024_F	-0.819014	5.94146	-4.86544	5.11e-05	0.064665	1.89346	Down expression
lincRNA:chr19:11762275-11767738_R	-0.649727	6.59079	-4.75104	6.88e-05	0.064665	1.63586	Down expression
DENND2D	-0.636434	12.7461	-4.71245	7.61e-05	0.064665	1.54887	Down expression
lincRNA:chrX:135943809-135955432_R	-0.560112	7.58833	-4.69439	7.98e-05	0.064665	1.50816	Down expression
BOLA1	-0.538699	9.17875	-4.68823	8.11e-05	0.064665	1.49425	Down expression
GTSF1	-0.920161	8.16713	-4.64556	9.07e-05	0.064665	1.39797	Down expression
lincRNA:chr3:183171434-183173226_F	-0.679874	9.13992	-4.58191	0.000107042	0.0671783	1.25429	Down expression
ANXA13	-1.14145	3.07262	-4.5409	0.000119127	0.0677403	1.1617	Down expression
A_33_P3297452	-0.654713	6.852	-4.51761	0.000126589	0.0677403	1.1091	Down expression
CALHM2	-0.563657	11.278	-4.50826	0.000129712	0.0677403	1.08799	Down expression
lincRNA:chr5:38025798-38184036_R	-0.738462	4.665	-4.50463	0.000130946	0.0677403	1.0798	Down expression
hCG_1645727	-0.75479	9.57779	-4.44394	0.000153391	0.0724439	0.942743	Down expression
lincRNA:chrX:138956132-138968259_F	-1.25374	2.91271	-4.3358	0.000203293	0.0875525	0.69858	Down expression
lincRNA:chr7:135680310-135951808_R	-0.710944	5.30454	-4.29107	0.000228387	0.0888702	0.597635	Down expression
ZNF19	-0.739902	6.64458	-4.26747	0.000242835	0.0890075	0.544422	Down expression
TIFAB	-0.960056	6.99833	-4.2612	0.000246828	0.0890075	0.530273	Down expression
NAPEPLD	-0.863923	9.06004	-4.18132	0.000303738	0.0992932	0.350246	Down expression
MRM1	-0.574413	8.22304	-4.17703	0.000307134	0.0992932	0.340598	Down expression
ZNF79	-0.674692	7.57354	-4.15877	0.000322033	0.0995993	0.299486	Down expression
FUT1	-0.522259	4.26765	-4.11029	0.000365152	0.105728	0.190416	Down expression
lincRNA:chr15:25245397-25265969_R	-0.949476	3.47279	-4.11022	0.000365214	0.105728	0.190267	Down expression
ATP6V0A4	-0.718304	2.53765	-4.10115	0.000373901	0.105728	0.169862	Down expression
LOC100130387	-0.542839	5.28142	-4.09988	0.000375126	0.105728	0.167022	Down expression
LOC100130298	-0.690273	7.89637	-4.08704	0.000387812	0.107147	0.138152	Down expression
RRP8	-0.505636	12.1207	-4.05959	0.00041636	0.109409	0.0764919	Down expression
ZNF616	-0.79749	7.40921	-4.03575	0.000442835	0.111141	0.0229753	Down expression
P2RY6	-0.976787	6.71477	-4.02377	0.000456761	0.111141	-0.00390484	Down expression
C20orf134	-0.555874	8.75708	-4.02159	0.000459338	0.111141	-0.00878969	Down expression
RIMBP3	-1.00938	9.32425	-4.0149	0.000467343	0.111141	-0.0237878	Down expression
lincRNA:chr1:177985802-178004377_F	-1.00454	3.67387	-3.99021	0.000498107	0.116056	-0.0791344	Down expression
PCDHGA12	-0.519392	5.88321	-3.98576	0.000503853	0.116435	-0.0890921	Down expression
lincRNA:chr13:113549599-113574924_F	-1.10031	4.83154	-3.97241	0.000521513	0.116435	-0.118999	Down expression
HSPH1	-0.601107	10.6924	-3.9541	0.000546732	0.116435	-0.159996	Down expression
NRXN2	-0.978014	4.83133	-3.94605	0.000558191	0.116435	-0.178004	Down expression
BCDIN3D	-0.715035	9.89242	-3.93574	0.000573212	0.116472	-0.201056	Down expression
BATF	-0.585934	13.0384	-3.92671	0.000586699	0.117967	-0.221245	Down expression
SH2D2A	-0.70385	11.9485	-3.9109	0.000611067	0.119979	-0.256572	Down expression
A_24_P33552	-0.750245	15.2657	-3.89668	0.000633844	0.120392	-0.288339	Down expression
UBFD1	-0.649713	8.37971	-3.89091	0.000643309	0.120876	-0.301206	Down expression
PRB3	-1.10355	8.16529	-3.8767	0.000667248	0.123345	-0.332921	Down expression
MED21	-0.592059	9.68044	-3.87181	0.000675697	0.123638	-0.343843	Down expression
SLC5A3	-0.674727	10.0203	-3.86588	0.000686055	0.124233	-0.357048	Down expression
C2orf42	-0.606804	8.04004	-3.85269	0.000709702	0.127197	-0.386461	Down expression
LOC400043	-0.560636	6.54696	-3.84662	0.000720847	0.127883	-0.399985	Down expression
ANKRD46	-0.814049	7.96587	-3.83609	0.000740585	0.128846	-0.423431	Down expression
LCMT2	-0.810611	7.69019	-3.83533	0.000742036	0.128846	-0.42513	Down expression
RARS	-0.507832	12.2048	-3.83238	0.000747671	0.128846	-0.431696	Down expression
FAM50B	-0.691273	8.99483	-3.82747	0.000757151	0.128846	-0.442631	Down expression
lincRNA:chr5:67086094-67113044_R	-0.703336	6.45721	-3.82664	0.000758761	0.128846	-0.444474	Down expression
LOC440896	-0.682189	5.82821	-3.82178	0.000768281	0.129713	-0.455296	Down expression
ENST00000399869	-1.10584	2.48046	-3.81332	0.000785124	0.130044	-0.474116	Down expression
lincRNA:chr2:62814221-62825121_R	-0.719986	6.44292	-3.79797	0.000816617	0.131544	-0.508246	Down expression
LOC221272	-0.527147	7.02592	-3.78987	0.000833737	0.131847	-0.52625	Down expression
lincRNA:chr16:88805249-88810399_F	-1.24905	5.27025	-3.78779	0.000838186	0.131954	-0.530868	Down expression
CD226	-0.858643	8.25358	-3.77778	0.000859943	0.132983	-0.553104	Down expression
LOC253805	-0.920357	4.90829	-3.76821	0.000881242	0.134583	-0.574333	Down expression
A_33_P3320415	-1.41904	3.73263	-3.7653	0.000887831	0.134583	-0.580796	Down expression
C6orf203	-0.784462	9.66708	-3.76422	0.000890291	0.134583	-0.583197	Down expression
ZNF816A	-0.839769	8.96513	-3.75853	0.000903329	0.134583	-0.595811	Down expression
lincRNA:chr16:17970874-17975999_F	-0.534643	7.61158	-3.75617	0.000908797	0.134583	-0.601047	Down expression
ZNF613	-0.726224	8.69108	-3.73305	0.000964108	0.136713	-0.652303	Down expression
lincRNA:chr4:68586647-68587436_F	-0.530014	6.037	-3.71785	0.00100224	0.13875	-0.685954	Down expression
PROCR	-0.875717	7.55856	-3.71445	0.00101096	0.13875	-0.693463	Down expression
HSFX1	-0.564112	5.42217	-3.71345	0.00101356	0.13875	-0.695689	Down expression
ZNF547	-0.965339	4.58556	-3.71068	0.00102073	0.13875	-0.701807	Down expression
EED	-0.540605	11.5219	-3.708	0.00102772	0.13875	-0.70773	Down expression
ZFP30	-0.928755	7.64083	-3.70304	0.0010408	0.139476	-0.7187	Down expression
ABHD6	-0.541951	9.50062	-3.70238	0.00104256	0.139476	-0.72016	Down expression
LOC100129700	-0.771678	4.50092	-3.69225	0.00106984	0.139954	-0.742561	Down expression
ZNF564	-0.735315	8.74025	-3.68768	0.00108236	0.139954	-0.752653	Down expression
CYP2U1	-0.554825	8.32383	-3.68566	0.00108794	0.139954	-0.757114	Down expression
lincRNA:chr2:3579402-3584463_R	-0.570832	7.39471	-3.68302	0.00109529	0.139954	-0.762954	Down expression
lincRNA:chrX:110792894-110849319_F	-1.01629	5.54342	-3.68039	0.00110264	0.140132	-0.768753	Down expression
lincRNA:chr4:57254043-57259493_F	-0.854336	4.95842	-3.67399	0.00112077	0.141407	-0.782892	Down expression
lincRNA:chrX:65009725-65085200_R	-0.746091	5.77696	-3.67036	0.00113117	0.142174	-0.790902	Down expression
lincRNA:chr12:110682267-110688892_R	-0.930021	6.52287	-3.66521	0.00114609	0.142955	-0.802269	Down expression
UFSP1	-0.607175	6.95625	-3.65827	0.0011665	0.142955	-0.81757	Down expression
lincRNA:chrX:102094835-102120597_F	-0.714441	4.39738	-3.65714	0.00116985	0.142955	-0.820057	Down expression
ENST00000397036	-1.09918	3.37179	-3.64591	0.00120375	0.14461	-0.844821	Down expression
RAX2	-1.18261	4.05788	-3.64458	0.00120782	0.14461	-0.847751	Down expression
lincRNA:chr8:129111619-129113378_F	-0.592273	8.20446	-3.64445	0.00120822	0.14461	-0.848038	Down expression
RPS12	-1.08531	15.0437	-3.63627	0.0012336	0.145214	-0.866062	Down expression
MRPL27	-0.510587	10.9552	-3.63266	0.00124496	0.145518	-0.874003	Down expression
lincRNA:chr21:40969650-40971583_R	-0.59221	9.34958	-3.62799	0.00125981	0.146764	-0.884284	Down expression
lincRNA:chrX:130864569-130871024_F	-0.880084	2.70183	-3.61652	0.00129701	0.146924	-0.90951	Down expression
TFAP2D	-0.823392	2.32954	-3.61496	0.00130216	0.146924	-0.91294	Down expression
NP450512	-0.840161	6.10046	-3.6092	0.00132132	0.147868	-0.925604	Down expression
MMAA	-0.78449	7.03375	-3.60832	0.00132429	0.147868	-0.927547	Down expression
LOC100129200	-0.647706	5.08925	-3.60114	0.00134862	0.148283	-0.943323	Down expression
lincRNA:chr5:124738151-124748189_F	-0.756203	6.68721	-3.60001	0.00135248	0.148283	-0.945803	Down expression
lincRNA:chr11:114283890-114290440_F	-0.856832	7.34079	-3.59804	0.00135925	0.148283	-0.950132	Down expression
ZNF91	-0.809797	7.24954	-3.59071	0.00138474	0.148799	-0.966233	Down expression
GPR18	-0.844769	9.84342	-3.58639	0.00139997	0.149195	-0.975708	Down expression
lincRNA:chr12:52225083-52240408_R	-0.761371	4.2605	-3.57963	0.00142414	0.149195	-0.99054	Down expression
A_33_P3248943	-0.684636	2.22679	-3.57681	0.00143437	0.149195	-0.996739	Down expression
GZMB	-0.894968	14.2009	-3.56917	0.00146237	0.151208	-1.01349	Down expression
lincRNA:chr12:46826133-46974783_F	-0.791063	7.47742	-3.56327	0.00148434	0.151508	-1.02641	Down expression
ZNF831	-0.601776	11.0436	-3.55959	0.00149823	0.151508	-1.03448	Down expression
ANKRD58	-0.985643	11.5683	-3.55671	0.00150916	0.151508	-1.04078	Down expression
LOC729678	-0.708965	10.5802	-3.55592	0.0015122	0.151508	-1.04252	Down expression
CCDC28B	-0.541378	8.36721	-3.55132	0.00152988	0.151508	-1.05258	Down expression
ZMYND12	-1.00392	5.07567	-3.54921	0.00153804	0.151508	-1.05719	Down expression
lincRNA:chr9:114435054-114447929_F	-0.623538	5.62425	-3.5471	0.00154627	0.151508	-1.06182	Down expression
CB962925	-0.557927	5.13556	-3.53235	0.00160495	0.153073	-1.09407	Down expression
GRWD1	-0.506517	9.925	-3.52888	0.00161908	0.153073	-1.10167	Down expression
lincRNA:chr1:94159362-94171362_R	-0.624671	7.453	-3.52823	0.00162173	0.153073	-1.10308	Down expression
HOXA2	-1.2462	3.79879	-3.51741	0.00166662	0.153073	-1.12673	Down expression
A_33_P3349761	-0.804035	2.27521	-3.51626	0.00167145	0.153073	-1.12923	Down expression
TRGV7	-1.38968	8.90617	-3.51346	0.00168329	0.153602	-1.13534	Down expression
MS4A7	-0.738245	12.2482	-3.50889	0.00170281	0.154175	-1.14532	Down expression
GAS1	-0.548787	5.2881	-3.49594	0.00175929	0.157283	-1.17357	Down expression
lincRNA:chr11:69156869-69167569_F	-0.504685	5.56508	-3.49452	0.00176558	0.157412	-1.17666	Down expression
PRMT6	-0.63324	8.6475	-3.49331	0.00177095	0.157465	-1.17929	Down expression
PRR5L	-0.750798	8.79575	-3.49035	0.00178421	0.157465	-1.18575	Down expression
DHFRL1	-0.58772	7.55533	-3.4828	0.00181846	0.159425	-1.2022	Down expression
lincRNA:chr1:116622752-116628152_F	-0.766098	6.10267	-3.48244	0.0018201	0.159425	-1.20298	Down expression
ENST00000398625	-0.625867	8.10463	-3.48137	0.001825	0.159455	-1.20531	Down expression
HIST1H2AE	-1.49238	10.5271	-3.46322	0.0019102	0.161714	-1.2448	Down expression
A_24_P194962	-0.92042	14.5732	-3.44992	0.00197508	0.162475	-1.2737	Down expression
lincRNA:chr2:3579550-3585150_R	-0.665259	5.70683	-3.44786	0.00198532	0.162475	-1.27817	Down expression
A_33_P3257179	-0.697874	2.37317	-3.44572	0.00199604	0.162475	-1.28283	Down expression
NUDCD1	-0.969133	4.91142	-3.44327	0.00200834	0.162475	-1.28814	Down expression
A_33_P3316088	-0.930441	3.28638	-3.44138	0.00201788	0.16287	-1.29224	Down expression
lincRNA:chr11:134306628-134375018_F	-0.513434	6.70271	-3.44013	0.00202425	0.163008	-1.29497	Down expression
lincRNA:chr2:162097179-162111204_F	-1.1074	4.00425	-3.43703	0.00204005	0.163527	-1.30169	Down expression
lincRNA:chr2:10696899-10710849_F	-0.726434	5.12333	-3.43292	0.00206114	0.164463	-1.31059	Down expression
CCDC29	-0.614818	4.53079	-3.43068	0.00207275	0.164638	-1.31545	Down expression
lincRNA:chr18:37236475-37243812_F	-1.11969	3.6645	-3.42417	0.00210685	0.166589	-1.32956	Down expression
ZSWIM3	-1.0829	7.57579	-3.41551	0.00215305	0.168715	-1.34831	Down expression
LIMD1	-0.527825	10.3015	-3.41005	0.00218271	0.168889	-1.36015	Down expression
ZNF180	-0.597483	8.028	-3.39286	0.00227863	0.168889	-1.39732	Down expression
LOC100129138	-0.560217	7.69646	-3.39153	0.00228622	0.168889	-1.4002	Down expression
RARRES3	-0.558199	14.1077	-3.39083	0.00229022	0.168889	-1.40171	Down expression
MGAT2	-0.602664	11.0704	-3.39047	0.00229226	0.168889	-1.40248	Down expression
ENST00000374663	-1.11866	4.98833	-3.38958	0.00229736	0.168889	-1.4044	Down expression
ZNF540	-1.13211	5.2125	-3.38631	0.00231623	0.169706	-1.41147	Down expression
A_33_P3246995	-0.859413	13.0027	-3.38066	0.00234917	0.170545	-1.42368	Down expression
LOC286087	-1.15545	7.45004	-3.37639	0.00237431	0.170615	-1.43288	Down expression
ENST00000375577	-0.819776	3.6925	-3.3557	0.00250011	0.175103	-1.47748	Down expression
C12orf76	-0.516741	10.6159	-3.34937	0.00253985	0.177176	-1.4911	Down expression
LOC646976	-0.938252	4.22942	-3.34015	0.00259884	0.178442	-1.51094	Down expression
KMO	-0.506087	7.85819	-3.3354	0.00262978	0.180212	-1.52116	Down expression
BAK1	-0.501605	10.511	-3.33191	0.00265275	0.181431	-1.52867	Down expression
LOC100128437	-1.10852	3.39446	-3.33036	0.00266295	0.181772	-1.53198	Down expression
lincRNA:chr10:134136360-134144210_F	-0.69121	7.17696	-3.32282	0.00271336	0.184134	-1.54817	Down expression
PEX12	-0.825399	7.628	-3.32048	0.00272921	0.184851	-1.5532	Down expression
ZC3H10	-0.632455	7.37188	-3.31323	0.00277885	0.186766	-1.56876	Down expression
LOC100133065	-0.689364	4.93296	-3.31201	0.00278727	0.186972	-1.57138	Down expression
CMKLR1	-0.643358	7.2378	-3.30398	0.00284342	0.18821	-1.58859	Down expression
lincRNA:chr5:43014835-43017310_F	-0.965601	3.22187	-3.30191	0.00285809	0.188823	-1.59303	Down expression
ZNF92	-0.599699	10.3987	-3.30003	0.00287143	0.189132	-1.59705	Down expression
lincRNA:chr10:119266785-119280356_F	-0.512259	7.72771	-3.29897	0.00287901	0.189132	-1.59932	Down expression
LOC387647	-0.688601	7.45192	-3.29499	0.00290758	0.189166	-1.60785	Down expression
LOC643008	-0.794685	7.953	-3.29254	0.00292531	0.189327	-1.61309	Down expression
ENST00000338325	-0.885175	2.88417	-3.28654	0.00296916	0.191456	-1.62593	Down expression
lincRNA:chr7:64059890-64075815_F	-0.56549	4.33988	-3.28059	0.00301327	0.192173	-1.63865	Down expression
SSC5D	-0.532056	5.87417	-3.27498	0.00305544	0.192759	-1.65064	Down expression
PHLPP2	-0.5705	5.97548	-3.27399	0.00306288	0.192873	-1.65274	Down expression
C5orf58	-0.627182	6.37246	-3.26224	0.00315328	0.195744	-1.67783	Down expression
OR10C1	-0.573965	6.45538	-3.26032	0.00316834	0.19633	-1.68194	Down expression
FAM43A	-1.1291	9.55558	-3.25033	0.00324755	0.199499	-1.70323	Down expression
ZNF322A	-0.562944	10.3187	-3.24919	0.00325668	0.199593	-1.70565	Down expression
CETN3	-0.692829	8.22135	-3.24634	0.00327972	0.20004	-1.71173	Down expression
GBP3	-0.711734	10.2837	-3.24289	0.00330775	0.200491	-1.71907	Down expression
ADARB2	-1.3237	6.00804	-3.2419	0.00331589	0.200491	-1.72118	Down expression
ZNF284	-0.613608	5.71308	-3.24077	0.00332516	0.200491	-1.72359	Down expression
TMEM39A	-0.536944	7.64179	-3.23413	0.0033801	0.202753	-1.73772	Down expression
MRPS14	-0.540853	10.8916	-3.22738	0.00343684	0.204519	-1.75206	Down expression
A_33_P3287233	-0.846573	3.23317	-3.22651	0.00344426	0.204519	-1.75392	Down expression
A_33_P3236778	-0.790951	3.99175	-3.22358	0.00346921	0.204519	-1.76014	Down expression
THNSL1	-0.820406	5.71625	-3.22347	0.00347019	0.204519	-1.76038	Down expression
FASLG	-1.13352	9.42158	-3.22163	0.00348594	0.204908	-1.76429	Down expression
lincRNA:chr1:228258277-228268427_R	-1.2295	12.6803	-3.21855	0.00351247	0.205684	-1.77082	Down expression
C1orf111	-0.548503	4.62617	-3.21708	0.00352526	0.205684	-1.77395	Down expression
PPIL1	-0.519441	10.084	-3.21088	0.00357954	0.206157	-1.78711	Down expression
DBT	-0.630538	8.95546	-3.20991	0.00358807	0.206157	-1.78916	Down expression
APOA4	-0.584535	3.5476	-3.20901	0.00359605	0.206157	-1.79108	Down expression
LOC100130017	-0.778958	2.31879	-3.20671	0.00361641	0.206157	-1.79594	Down expression
lincRNA:chr8:118680044-118747269_F	-0.611524	2.05467	-3.20362	0.00364407	0.206157	-1.8025	Down expression
HYLS1	-0.582217	7.59954	-3.20263	0.00365292	0.206157	-1.80459	Down expression
A_33_P3326822	-0.533741	5.18671	-3.19834	0.00369167	0.206157	-1.81368	Down expression
lincRNA:chr4:128758375-128769050_R	-0.735259	4.74392	-3.19596	0.00371334	0.206157	-1.81872	Down expression
RTP4	-1.14025	11.446	-3.19448	0.00372695	0.206179	-1.82187	Down expression
PARS2	-0.731881	7.16829	-3.19109	0.00375808	0.206558	-1.82904	Down expression
RLN1	-0.821566	4.65067	-3.18972	0.00377074	0.206558	-1.83193	Down expression
FPR3	-1.04309	8.56335	-3.18636	0.00380208	0.206672	-1.83906	Down expression
C9orf23	-0.510273	12.8509	-3.18155	0.00384721	0.2073	-1.84922	Down expression
SOCS4	-0.63286	10.3583	-3.17481	0.00391143	0.209342	-1.86347	Down expression
MAMSTR	-0.688535	7.17827	-3.17093	0.00394888	0.209724	-1.87167	Down expression
IFNG	-1.18841	7.09495	-3.16377	0.00401878	0.2107	-1.88677	Down expression
BBS12	-0.897413	6.57908	-3.16351	0.0040214	0.2107	-1.88733	Down expression
CR745709	-1.19657	3.18304	-3.16221	0.00403419	0.2107	-1.89007	Down expression
C9orf73	-0.968224	3.17	-3.15998	0.00405631	0.210958	-1.89477	Down expression
FANCL	-0.5971	8.45372	-3.15227	0.00413366	0.213078	-1.91102	Down expression
DGKK	-0.838378	2.87433	-3.1491	0.00416592	0.213979	-1.91771	Down expression
C17orf64	-0.779762	2.88908	-3.14722	0.00418515	0.213979	-1.92167	Down expression
ZNF555	-0.58185	8.3321	-3.14594	0.00419823	0.213979	-1.92436	Down expression
TNC	-0.738059	4.90935	-3.14422	0.00421602	0.213979	-1.92799	Down expression
lincRNA:chr8:104254399-104295074_F	-0.530818	9.19529	-3.14307	0.00422782	0.213979	-1.9304	Down expression
ENST00000357025	-0.831476	3.00971	-3.14279	0.00423073	0.213979	-1.93099	Down expression
TMEM60	-0.632175	10.2572	-3.14203	0.00423861	0.214068	-1.93259	Down expression
BQ879989	-0.832042	7.42058	-3.13783	0.00428239	0.215105	-1.94143	Down expression
KBTBD6	-0.975832	8.37933	-3.1377	0.00428376	0.215105	-1.9417	Down expression
LOC646588	-0.551483	3.96992	-3.13473	0.00431496	0.215413	-1.94794	Down expression
GEMIN6	-0.624497	10.4915	-3.12484	0.00442059	0.217691	-1.96874	Down expression
UBE2DNL	-0.873427	7.60817	-3.12415	0.00442801	0.217691	-1.97018	Down expression
ENST00000382678	-1.01992	4.359	-3.11664	0.00450999	0.220139	-1.98595	Down expression
SNX31	-1.23097	3.06404	-3.11583	0.00451891	0.220267	-1.98765	Down expression
lincRNA:chr11:508000-516800_F	-0.68579	8.71717	-3.11028	0.00458046	0.221414	-1.99928	Down expression
OR4E2	-1.05503	2.30525	-3.10561	0.00463292	0.222093	-2.00906	Down expression
LOC645249	-1.21949	2.92462	-3.10554	0.00463376	0.222093	-2.00922	Down expression
C19orf53	-0.583776	5.97133	-3.10384	0.00465305	0.222093	-2.01279	Down expression
lincRNA:chr2:216635205-216635568_R	-0.646336	5.03608	-3.10098	0.00468553	0.222541	-2.01877	Down expression
lincRNA:chr11:119369481-119371336_F	-0.76772	3.45933	-3.09864	0.00471232	0.222541	-2.02366	Down expression
SLITRK1	-0.510916	4.95321	-3.09533	0.00475056	0.222541	-2.03061	Down expression
VMO1	-1.43904	7.97179	-3.09455	0.00475957	0.222541	-2.03223	Down expression
FOXA3	-0.657727	5.57396	-3.09112	0.00479944	0.222541	-2.0394	Down expression
lincRNA:chr13:44788575-44901875_F	-0.882266	5.03183	-3.09099	0.00480097	0.222541	-2.03968	Down expression
SIP1	-0.908535	4.6806	-3.08475	0.00487443	0.222541	-2.05272	Down expression
POM121L8P	-1.19153	3.99027	-3.08446	0.00487788	0.222541	-2.05333	Down expression
lincRNA:chr12:1612439-1613590_F	-0.751629	6.39196	-3.08308	0.00489431	0.222541	-2.05621	Down expression
STX1B	-0.596367	4.1451	-3.08252	0.00490093	0.222541	-2.05737	Down expression
AKR1C3	-0.867759	9.90065	-3.08251	0.00490105	0.222541	-2.05739	Down expression
KIR3DL3	-0.770357	5.88454	-3.08107	0.00491832	0.222541	-2.06041	Down expression
lincRNA:chr20:37054632-37055125_F	-0.802643	6.09942	-3.0793	0.00493951	0.222541	-2.06411	Down expression
A_33_P3327300	-0.694769	5.50867	-3.07873	0.00494636	0.222541	-2.0653	Down expression
A_33_P3213089	-1.20877	5.09225	-3.07866	0.00494715	0.222541	-2.06543	Down expression
THAP10	-0.777852	3.3452	-3.07757	0.00496035	0.222541	-2.06772	Down expression
OPN5	-0.668353	2.46052	-3.07012	0.00505095	0.224098	-2.08326	Down expression
LOC253044	-1.13057	2.88333	-3.06893	0.0050655	0.224098	-2.08573	Down expression
A_33_P3347658	-0.962734	5.37079	-3.06794	0.00507775	0.224098	-2.08781	Down expression
UBTFL1	-0.525143	2.84073	-3.06282	0.00514126	0.224098	-2.09847	Down expression
lincRNA:chr3:13689769-13695947_R	-0.518147	5.69379	-3.05899	0.00518934	0.224587	-2.10646	Down expression
ZBTB24	-0.539434	9.48762	-3.05283	0.0052674	0.224775	-2.11928	Down expression
SENP8	-0.847969	4.35473	-3.04947	0.00531052	0.225788	-2.12627	Down expression
lincRNA:chr18:67664795-67670937_R	-0.660902	8.60737	-3.04869	0.00532053	0.225938	-2.12789	Down expression
PIGV	-0.578476	8.54475	-3.04357	0.00538693	0.226698	-2.13853	Down expression
DDIT4L	-1.1395	5.10577	-3.04152	0.00541383	0.226698	-2.1428	Down expression
LOC100133758	-1.33966	4.59663	-3.04105	0.00542002	0.226698	-2.14378	Down expression
FZD2	-0.587997	8.65423	-3.03664	0.00547819	0.228143	-2.15294	Down expression
DIRC1	-1.09494	10.1565	-3.03624	0.00548342	0.228143	-2.15376	Down expression
ENST00000380924	-0.977049	3.28158	-3.03347	0.0055204	0.229136	-2.15952	Down expression
SAC3D1	-0.575622	9.53875	-3.03217	0.00553767	0.229235	-2.1622	Down expression
A_32_P5568	-0.771692	2.873	-3.03191	0.0055412	0.229235	-2.16275	Down expression
lincRNA:chr10:119266785-119280310_R	-0.80065	3.44004	-3.03182	0.00554247	0.229235	-2.16294	Down expression
OR6P1	-0.743692	4.15717	-3.03061	0.00555865	0.229295	-2.16544	Down expression
HILS1	-0.772175	3.47838	-3.02692	0.00560851	0.230078	-2.1731	Down expression
lincRNA:chr6:168589101-168600201_R	-0.545	5.99679	-3.02556	0.00562696	0.230313	-2.17592	Down expression
FLJ37543	-0.98593	3.1125	-3.02273	0.00566563	0.230683	-2.18179	Down expression
LOC729986	-0.789028	2.42879	-3.02152	0.00568215	0.230683	-2.18428	Down expression
PPIAL4A	-0.562766	12.6244	-3.01954	0.00570948	0.230683	-2.1884	Down expression
C2orf44	-0.673168	7.28446	-3.01703	0.00574415	0.231282	-2.19359	Down expression
ZNF572	-0.916406	7.32825	-3.01313	0.00579862	0.232165	-2.20168	Down expression
A_33_P3411384	-0.631091	9.18025	-3.01295	0.00580105	0.232165	-2.20204	Down expression
PALLD	-0.572303	7.78031	-3.00727	0.00588111	0.233411	-2.21378	Down expression
LOC728073	-1.15385	3.25354	-2.99953	0.00599206	0.235274	-2.2298	Down expression
KBTBD3	-0.888993	5.46992	-2.99875	0.00600335	0.235274	-2.23141	Down expression
lincRNA:chr12:66191931-66192327_R	-0.749392	3.37363	-2.99669	0.0060331	0.23565	-2.23564	Down expression
lincRNA:chr3:128147010-128171232_R	-0.560448	6.73333	-2.99636	0.00603798	0.23565	-2.23634	Down expression
TPPP3	-0.864979	8.04883	-2.99612	0.00604144	0.23565	-2.23683	Down expression
lincRNA:chr20:37079045-37079564_R	-0.721951	4.82913	-2.99284	0.00608935	0.236726	-2.24359	Down expression
CHRNA4	-0.593892	4.41085	-2.99086	0.00611855	0.236807	-2.24769	Down expression
EPC2	-0.553364	10.8106	-2.98807	0.00615971	0.237095	-2.25343	Down expression
ZNF232	-0.555245	7.34733	-2.98761	0.00616667	0.237095	-2.2544	Down expression
NAT12	-0.626007	6.78896	-2.98396	0.00622103	0.237308	-2.26192	Down expression
TRIM13	-0.651731	10.2927	-2.98339	0.0062295	0.237308	-2.26308	Down expression
COL10A1	-0.621808	7.02069	-2.98276	0.00623907	0.237308	-2.2644	Down expression
TMEM68	-0.518098	7.528	-2.97987	0.00628252	0.237547	-2.27034	Down expression
lincRNA:chr3:156893012-156957752_F	-0.775231	7.61808	-2.97917	0.00629317	0.237547	-2.27179	Down expression
lincRNA:chr18:37074477-37375327_R	-0.895287	3.84442	-2.9763	0.00633673	0.238132	-2.2777	Down expression
lincRNA:chr3:88177960-88183660_R	-0.966091	2.81979	-2.97154	0.00640967	0.239327	-2.28749	Down expression
lincRNA:chr13:48450924-48481320_F	-0.86114	10.9265	-2.97021	0.00643017	0.239327	-2.29023	Down expression
lincRNA:chr3:156455706-156471081_F	-0.746329	4.48837	-2.96813	0.00646237	0.239759	-2.2945	Down expression
lincRNA:chr5:10168913-10169118_F	-0.75935	3.47196	-2.96398	0.00652721	0.241141	-2.30305	Down expression
ENST00000328705	-1.25069	2.63754	-2.96021	0.00658657	0.241277	-2.31079	Down expression
TRPC1	-0.674797	6.07117	-2.95808	0.00662025	0.241277	-2.31516	Down expression
FAT2	-0.546902	4.52613	-2.95758	0.00662826	0.241277	-2.31619	Down expression
lincRNA:chr18:53709435-53763540_R	-0.661371	9.48167	-2.957	0.00663749	0.241277	-2.31738	Down expression
ZNF100	-0.703388	6.86377	-2.95645	0.00664618	0.241277	-2.3185	Down expression
KANK4	-0.882175	4.36529	-2.95495	0.00667021	0.241277	-2.32159	Down expression
FADD	-0.604717	12.7614	-2.95232	0.00671234	0.241277	-2.32697	Down expression
BOK	-0.599206	7.34652	-2.95116	0.00673108	0.241277	-2.32936	Down expression
ESX1	-0.645035	4.14883	-2.94559	0.00682162	0.24327	-2.34079	Down expression
FANCF	-0.542743	9.83947	-2.94164	0.0068865	0.244249	-2.34888	Down expression
QSER1	-0.735944	9.1	-2.93316	0.00702763	0.247286	-2.36623	Down expression
lincRNA:chr2:242827102-242835777_R	-0.959643	6.41638	-2.93283	0.00703318	0.247286	-2.3669	Down expression
OR5H2	-0.755091	2.25708	-2.92404	0.0071826	0.250025	-2.38488	Down expression
lincRNA:chr7:96292589-96310764_R	-0.62521	6.92771	-2.92359	0.00719042	0.250048	-2.3858	Down expression
ENTPD8	-0.544245	4.04329	-2.92212	0.00721569	0.250334	-2.3888	Down expression
lincRNA:chr7:104616164-104653039_F	-0.512797	7.64642	-2.92151	0.00722628	0.250334	-2.39006	Down expression
MANEA	-0.509783	6.61896	-2.91959	0.0072594	0.250453	-2.39396	Down expression
ENPP4	-0.615594	10.5029	-2.91749	0.0072959	0.250557	-2.39825	Down expression
CDRT15L1	-0.797601	3.41887	-2.91694	0.00730552	0.250557	-2.39938	Down expression
TMEM213	-1.42206	3.05008	-2.91571	0.00732701	0.250557	-2.40188	Down expression
A_33_P3219121	-1.36364	6.87554	-2.91566	0.00732798	0.250557	-2.402	Down expression
lincRNA:chr13:27831250-27836500_R	-0.629357	4.68392	-2.91086	0.00741239	0.252451	-2.41178	Down expression
lincRNA:chr11:28373636-28373861_F	-0.645657	5.65754	-2.9088	0.00744882	0.252451	-2.41597	Down expression
lincRNA:chr3:106619835-106630535_R	-0.628021	14.9825	-2.90851	0.00745398	0.252451	-2.41656	Down expression
SLC41A2	-0.673063	3.68833	-2.90848	0.00745455	0.252451	-2.41663	Down expression
KLHL9	-0.596497	11.2176	-2.90588	0.007501	0.253778	-2.42193	Down expression
ZNF239	-0.683322	6.74096	-2.9	0.00760687	0.2548	-2.4339	Down expression
FAM90A10	-0.604056	5.82617	-2.89877	0.00762917	0.2548	-2.4364	Down expression
KNCN	-0.542573	3.91833	-2.89311	0.00773284	0.255858	-2.44793	Down expression
ZNF107	-0.575741	9.11196	-2.88972	0.00779542	0.256343	-2.45481	Down expression
ITLN1	-1.03116	7.202	-2.88893	0.00781007	0.256343	-2.45641	Down expression
lincRNA:chr3:183160356-183174856_R	-0.563378	3.94529	-2.88807	0.0078262	0.256343	-2.45817	Down expression
CCDC124	-0.761895	8.60112	-2.88625	0.00786009	0.25674	-2.46186	Down expression
GOLPH3L	-0.50128	9.91429	-2.88267	0.00792739	0.257064	-2.46914	Down expression
lincRNA:chr7:79088255-79100366_F	-0.891538	2.87308	-2.88245	0.00793143	0.257064	-2.46957	Down expression
TMCC2	-0.501147	6.076	-2.88063	0.0079659	0.257064	-2.47327	Down expression
lincRNA:chr10:65236069-65272880_F	-0.54879	5.19937	-2.87956	0.00798623	0.257121	-2.47545	Down expression
CCDC117	-0.544063	10.5632	-2.87946	0.00798802	0.257121	-2.47564	Down expression
lincRNA:chr9:114967654-114975997_F	-0.688965	3.59308	-2.87877	0.00800128	0.257121	-2.47705	Down expression
DCDC1	-0.80193	3.43817	-2.8786	0.0080045	0.257121	-2.4774	Down expression
ENST00000391469	-0.753888	6.54992	-2.87529	0.00806769	0.257455	-2.48411	Down expression
OR4N3P	-1.04999	2.52117	-2.87497	0.00807378	0.257455	-2.48475	Down expression
ENST00000390286	-0.859839	3.03671	-2.87433	0.00808617	0.257535	-2.48606	Down expression
ENST00000378281	-0.710692	6.11604	-2.87187	0.00813345	0.257948	-2.49103	Down expression
A_33_P3256888	-0.84042	5.6765	-2.87076	0.00815501	0.258172	-2.49329	Down expression
ADRB2	-0.590961	12.3429	-2.86986	0.00817241	0.258172	-2.49511	Down expression
AWAT1	-0.760287	2.79554	-2.86933	0.00818279	0.258172	-2.49619	Down expression
ENST00000374707	-0.52821	5.49225	-2.86848	0.00819926	0.258172	-2.49791	Down expression
SPANXN4	-1.16951	3.90833	-2.86573	0.00825301	0.258741	-2.50348	Down expression
lincRNA:chr17:70442671-70443408_R	-0.606944	4.03287	-2.86517	0.00826385	0.258741	-2.5046	Down expression
KIAA1586	-0.925559	2.89429	-2.86488	0.00826957	0.258741	-2.50519	Down expression
OSMR	-0.566406	4.06333	-2.86117	0.00834267	0.260128	-2.51269	Down expression
EPHB3	-0.709084	5.83946	-2.86049	0.00835617	0.260164	-2.51407	Down expression
MYOM2	-2.35606	10.7772	-2.86031	0.00835973	0.260164	-2.51444	Down expression
PANK1	-0.751804	5.3115	-2.85891	0.00838751	0.260215	-2.51727	Down expression
C10orf114	-0.843762	5.08242	-2.85803	0.00840501	0.260215	-2.51904	Down expression
lincRNA:chr11:33712374-33718199_R	-0.77265	3.76421	-2.85734	0.00841889	0.260215	-2.52045	Down expression
lincRNA:chr22:25454346-25454817_R	-1.01669	6.90675	-2.85635	0.00843874	0.260535	-2.52246	Down expression
RNU11	-1.38364	3.13071	-2.85406	0.00848466	0.260687	-2.52708	Down expression
KIAA1279	-0.652622	7.16404	-2.84647	0.00863858	0.262567	-2.54241	Down expression
A_33_P3409575	-1.30489	3.25846	-2.84381	0.008693	0.263611	-2.54776	Down expression
ENST00000370504	-0.991734	4.09208	-2.84367	0.00869607	0.263611	-2.54806	Down expression
lincRNA:chr2:58654933-59152836_F	-0.720608	3.15313	-2.84186	0.0087334	0.263611	-2.55171	Down expression
lincRNA:chr5:1175655-1176253_R	-0.807972	5.20417	-2.84173	0.00873611	0.263611	-2.55198	Down expression
lincRNA:chr8:92071874-92082224_R	-0.794916	9.47488	-2.83994	0.00877311	0.263744	-2.55558	Down expression
lincRNA:chr5:148786440-148795471_F	-0.948727	3.02083	-2.83903	0.008792	0.263897	-2.55741	Down expression
lincRNA:chr21:44922353-44923757_R	-0.826182	4.93167	-2.8388	0.00879682	0.263897	-2.55788	Down expression
FTSJD1	-0.598622	8.57729	-2.83576	0.00886022	0.264824	-2.56399	Down expression
lincRNA:chr2:40946996-41235296_F	-0.695406	6.67496	-2.83039	0.00897342	0.265914	-2.57481	Down expression
lincRNA:chr3:88108535-88125594_R	-0.732021	4.22213	-2.82833	0.00901714	0.26639	-2.57895	Down expression
SDR42E1	-0.641587	5.16329	-2.82749	0.00903525	0.266653	-2.58066	Down expression
ENST00000407622	-0.546664	10.7307	-2.82539	0.00908009	0.267572	-2.58487	Down expression
lincRNA:chr1:144527318-144551393_F	-0.647112	8.76521	-2.82404	0.00910898	0.267971	-2.58758	Down expression
lincRNA:chr12:73263758-73528783_F	-0.607063	5.90608	-2.81641	0.00927448	0.269361	-2.60291	Down expression
RP1-177G6.2	-0.505643	5.46529	-2.81533	0.00929827	0.269436	-2.60509	Down expression
ENST00000398351	-0.876427	3.85554	-2.81373	0.00933334	0.269579	-2.60829	Down expression
GIMAP7	-0.529755	14.013	-2.81234	0.00936392	0.269631	-2.61108	Down expression
KLK12	-0.509979	2.09362	-2.81155	0.00938141	0.269631	-2.61267	Down expression
SIRT4	-0.507622	5.87058	-2.80999	0.00941611	0.269741	-2.61581	Down expression
C9orf96	-0.678993	4.76867	-2.80933	0.00943064	0.269936	-2.61712	Down expression
C21orf15	-0.688035	4.71604	-2.80166	0.0096026	0.273068	-2.6325	Down expression
MIS12	-0.530958	9.26812	-2.79441	0.00976792	0.275149	-2.64702	Down expression
LOC285804	-0.598692	4.31471	-2.79035	0.00986159	0.276018	-2.65513	Down expression
TTTY22	-0.689343	3.33233	-2.78875	0.00989877	0.276018	-2.65833	Down expression
lincRNA:chr7:55030831-55040930_R	-0.508028	8.095	-2.7882	0.00991164	0.276018	-2.65944	Down expression
ACSL3	-0.532612	8.01723	-2.78707	0.00993791	0.276309	-2.66169	Down expression
LOC100131850	-0.727608	5.75933	-2.7846	0.00999574	0.276697	-2.66662	Down expression
SLC1A7	-0.898287	10.1838	-2.78448	0.00999861	0.276697	-2.66687	Down expression
FLJ43585	-0.859636	2.691	-2.78222	0.0100517	0.277266	-2.67137	Down expression
ENST00000399057	-0.805196	6.94712	-2.78115	0.0100771	0.277349	-2.67352	Down expression
ZNF69	-0.785119	3.944	-2.77997	0.010105	0.277641	-2.67586	Down expression
ENST00000398113	-0.873643	2.64596	-2.77251	0.0102834	0.280182	-2.69074	Down expression
THAP6	-0.644923	9.17967	-2.77179	0.0103009	0.280182	-2.69218	Down expression
A_33_P3392350	-0.844406	4.55425	-2.77142	0.0103097	0.280182	-2.69291	Down expression
LOC100131821	-0.780762	4.01654	-2.76964	0.010353	0.280667	-2.69646	Down expression
GLYATL1	-0.62172	5.42342	-2.76914	0.010365	0.280667	-2.69745	Down expression
HSPB3	-1.13621	4.71092	-2.76914	0.010365	0.280667	-2.69745	Down expression
RRAS2	-0.536872	10.4095	-2.76903	0.0103677	0.280667	-2.69767	Down expression
A_33_P3280412	-0.736462	3.90008	-2.76771	0.0103999	0.281102	-2.7003	Down expression
A_33_P3406547	-0.773469	4.29358	-2.7662	0.0104368	0.281882	-2.70332	Down expression
lincRNA:chr9:132096359-132104173_R	-0.54386	5.3825	-2.76457	0.0104765	0.28209	-2.70655	Down expression
LAX1	-0.594301	7.85354	-2.76424	0.0104848	0.28209	-2.70722	Down expression
lincRNA:chr10:50217119-50223094_R	-1.88775	4.08783	-2.75116	0.0108107	0.284934	-2.73321	Down expression
DKFZp434L192	-1.21454	4.60513	-2.74643	0.010931	0.286202	-2.7426	Down expression
LOC729426	-0.648336	2.334	-2.74402	0.0109926	0.287346	-2.74738	Down expression
lincRNA:chr12:12884108-12894958_R	-0.587042	5.24229	-2.7434	0.0110085	0.287544	-2.7486	Down expression
A_33_P3273911	-1.00452	2.77825	-2.73984	0.0111006	0.288656	-2.75567	Down expression
ZNF683	-0.838182	11.4892	-2.7382	0.0111431	0.288931	-2.75891	Down expression
LOC284263	-0.573657	2.30354	-2.73775	0.0111549	0.288993	-2.75981	Down expression
C5orf52	-0.594168	2.60625	-2.73406	0.0112512	0.291057	-2.7671	Down expression
TNFAIP8L2	-0.578951	11.9166	-2.73016	0.0113541	0.292636	-2.77483	Down expression
THAP2	-0.759881	5.81212	-2.72781	0.0114163	0.293236	-2.77946	Down expression
NCRNA00086	-0.562455	6.98579	-2.72665	0.0114474	0.293508	-2.78177	Down expression
UMPS	-0.510972	10.4225	-2.7258	0.0114699	0.293508	-2.78343	Down expression
ZNF735	-0.66786	4.90533	-2.72492	0.0114935	0.293508	-2.78517	Down expression
C11orf64	-0.899056	4.53737	-2.72199	0.0115722	0.293508	-2.79096	Down expression
AQP7	-0.65892	4.81581	-2.72087	0.0116026	0.293508	-2.79319	Down expression
lincRNA:chr2:241928150-241932728_R	-0.878986	6.71479	-2.71969	0.0116345	0.293508	-2.79551	Down expression
ZNF675	-0.737217	9.47758	-2.71961	0.0116366	0.293508	-2.79567	Down expression
AMTN	-0.580441	3.44896	-2.71909	0.0116508	0.293508	-2.7967	Down expression
ENST00000397024	-0.561462	3.87688	-2.71825	0.0116734	0.293508	-2.79834	Down expression
DUX3	-0.600552	4.59179	-2.71336	0.011807	0.294918	-2.80799	Down expression
ENST00000369122	-0.711622	2.55808	-2.71289	0.01182	0.294918	-2.80892	Down expression
MT1A	-0.517724	12.8475	-2.70971	0.0119079	0.295994	-2.8152	Down expression
RP3-398D13.1	-0.750399	2.93463	-2.70585	0.0120151	0.296294	-2.8228	Down expression
ENST00000313266	-0.67279	7.72821	-2.70484	0.0120433	0.296294	-2.82478	Down expression
KIR2DL5A	-0.589455	6.0025	-2.70451	0.0120524	0.296294	-2.82542	Down expression
RTN4R	-0.581238	7.47471	-2.70378	0.0120731	0.296294	-2.82687	Down expression
lincRNA:chr12:30728583-30756908_R	-0.815343	2.91808	-2.70338	0.0120843	0.296294	-2.82766	Down expression
lincRNA:chr4:15135577-15211177_F	-0.889252	3.85696	-2.70269	0.0121037	0.296294	-2.82902	Down expression
ENST00000447682	-0.766629	3.06983	-2.70223	0.0121165	0.296294	-2.82991	Down expression
ENST00000333110	-1.28953	4.36896	-2.70175	0.0121301	0.296294	-2.83087	Down expression
EDN3	-0.580425	4.77624	-2.7016	0.0121343	0.296294	-2.83116	Down expression
A_33_P3255226	-0.856343	3.74487	-2.69922	0.0122014	0.296352	-2.83583	Down expression
CBR1	-0.609622	10.0448	-2.6992	0.0122021	0.296352	-2.83588	Down expression
DRD2	-0.592829	3.08152	-2.69755	0.012249	0.296668	-2.83913	Down expression
A2BP1	-0.699049	4.44117	-2.69542	0.0123096	0.297722	-2.84331	Down expression
A_33_P3407606	-0.739189	10.1183	-2.69419	0.0123449	0.297957	-2.84573	Down expression
ADRA1D	-0.603657	3.86529	-2.69129	0.0124281	0.299022	-2.85142	Down expression
lincRNA:chr2:124608098-124608272_R	-0.659231	4.19992	-2.69063	0.0124471	0.299022	-2.85272	Down expression
RNF34	-0.598867	10.9682	-2.68264	0.0126798	0.30114	-2.86839	Down expression
C3orf20	-0.556853	4.25092	-2.68251	0.0126836	0.30114	-2.86865	Down expression
lincRNA:chr17:13949725-13960875_F	-0.663448	3.21754	-2.68122	0.0127215	0.301632	-2.87117	Down expression
LOC339803	-0.566601	8.243	-2.67306	0.0129641	0.302943	-2.88716	Down expression
A_33_P3332997	-0.670196	4.06025	-2.6727	0.0129748	0.302943	-2.88785	Down expression
A_33_P3334948	-0.520776	6.08646	-2.66963	0.0130673	0.303447	-2.89386	Down expression
lincRNA:chrX:135943809-135955432_F	-0.560364	6.97383	-2.66834	0.0131062	0.303969	-2.89638	Down expression
TMEM114	-0.704692	3.18229	-2.66755	0.0131301	0.304001	-2.89792	Down expression
XCL1	-0.663007	10.4284	-2.66571	0.0131861	0.30442	-2.90152	Down expression
LOC100130935	-0.820147	6.02221	-2.66567	0.0131875	0.30442	-2.90161	Down expression
lincRNA:chr7:22610674-22610775_F	-0.81821	4.23317	-2.66407	0.0132362	0.305087	-2.90472	Down expression
HPX-2	-0.595031	4.89015	-2.66386	0.0132427	0.305087	-2.90514	Down expression
ZNF175	-0.630108	6.13765	-2.66204	0.0132984	0.30518	-2.90869	Down expression
ENST00000323223	-0.948364	2.65867	-2.66089	0.0133337	0.30518	-2.91093	Down expression
lincRNA:chr1:200443216-200443559_R	-0.519133	5.83717	-2.65978	0.0133679	0.305256	-2.9131	Down expression
SPINLW1	-0.548853	3.02125	-2.65923	0.013385	0.305256	-2.91418	Down expression
lincRNA:chr8:118756519-118771517_R	-0.847902	6.20608	-2.6582	0.0134169	0.305504	-2.91619	Down expression
lincRNA:chr4:11772045-11773508_R	-0.608601	5.50725	-2.65546	0.013502	0.305821	-2.92153	Down expression
SLC7A3	-0.564881	3.10825	-2.6551	0.0135131	0.305874	-2.92223	Down expression
FREM2	-0.854503	3.43142	-2.65346	0.0135643	0.306441	-2.92542	Down expression
LOC732435	-0.946727	3.67992	-2.65271	0.0135879	0.306574	-2.92689	Down expression
PHYHIPL	-0.68879	3.38454	-2.65164	0.0136215	0.306936	-2.92898	Down expression
WNT9A	-0.815147	2.87592	-2.65013	0.013669	0.307216	-2.93192	Down expression
ENST00000400512	-0.689168	4.55779	-2.64924	0.013697	0.307299	-2.93365	Down expression
ENST00000406880	-0.890734	3.21379	-2.64796	0.0137373	0.30776	-2.93613	Down expression
CCDC41	-0.525661	5.58831	-2.64681	0.0137738	0.307828	-2.93838	Down expression
CFLP1	-0.721573	3.11388	-2.64534	0.0138207	0.308378	-2.94125	Down expression
BE468260	-0.650028	5.77608	-2.64515	0.0138267	0.308378	-2.94161	Down expression
A_33_P3233085	-0.713503	2.62779	-2.6439	0.0138664	0.308871	-2.94404	Down expression
lincRNA:chr7:45983575-46089425_R	-0.535776	14.6643	-2.63876	0.0140316	0.310037	-2.95404	Down expression
ENHO	-0.567182	7.66996	-2.63868	0.0140341	0.310037	-2.95419	Down expression
lincRNA:chr7:77313146-77314623_F	-0.572021	2.95379	-2.63813	0.0140519	0.310191	-2.95526	Down expression
AK309505	-0.576909	5.70442	-2.63665	0.0140998	0.310507	-2.95813	Down expression
lincRNA:chr8:55350297-55366022_F	-1.10211	5.55575	-2.63579	0.0141278	0.310816	-2.95981	Down expression
LOC441493	-0.645203	2.71933	-2.63473	0.0141625	0.310912	-2.96188	Down expression
lincRNA:chr2:38365721-38446521_F	-0.69372	6.09342	-2.62984	0.0143223	0.312259	-2.97135	Down expression
ARHGEF10	-1.02137	7.59967	-2.62956	0.0143317	0.312268	-2.97191	Down expression
lincRNA:chr9:118701880-118718967_F	-0.667455	4.07692	-2.62507	0.0144801	0.313988	-2.9806	Down expression
GPAM	-0.544252	7.43783	-2.62483	0.0144881	0.313988	-2.98107	Down expression
ZNF879	-0.573315	6.776	-2.62365	0.0145275	0.314379	-2.98336	Down expression
KCNE3	-0.760881	11.4291	-2.62171	0.0145924	0.314923	-2.98712	Down expression
BBS10	-0.726315	8.44513	-2.62054	0.0146315	0.314923	-2.98938	Down expression
LOC100127988	-0.689993	2.53571	-2.62018	0.0146438	0.314923	-2.99009	Down expression
lincRNA:chr1:238631677-238645627_R	-0.803455	2.65225	-2.61994	0.0146518	0.314923	-2.99055	Down expression
LOC100131746	-0.578748	4.80788	-2.61486	0.0148236	0.316718	-3.00039	Down expression
LOC100131046	-1.00667	2.72408	-2.61391	0.0148557	0.316718	-3.00221	Down expression
ENST00000338994	-0.545741	2.11421	-2.61373	0.0148619	0.316718	-3.00256	Down expression
UNC5A	-0.657538	6.14583	-2.61301	0.0148867	0.317047	-3.00396	Down expression
ENST00000419825	-1.26736	3.54887	-2.61103	0.0149543	0.317227	-3.00779	Down expression
ZNF662	-0.511378	4.86746	-2.61011	0.0149859	0.317227	-3.00957	Down expression
lincRNA:chr14:56163972-56175072_F	-0.728643	4.1695	-2.60668	0.0151041	0.317574	-3.01619	Down expression
TP53RK	-0.59213	5.74516	-2.6051	0.0151586	0.317574	-3.01923	Down expression
PRAMEF22	-0.615923	2.55638	-2.60319	0.0152251	0.317574	-3.02292	Down expression
GCNT1	-0.568846	7.80337	-2.60233	0.0152553	0.317574	-3.02459	Down expression
HIST1H4B	-0.750552	11.8315	-2.59852	0.0153886	0.319129	-3.03192	Down expression
OR1K1	-0.796133	5.58512	-2.59832	0.0153958	0.319129	-3.03232	Down expression
lincRNA:chr7:226042-232442_R	-0.588685	9.89258	-2.59783	0.0154131	0.319129	-3.03326	Down expression
KIR2DS4	-0.540159	6.65611	-2.59621	0.0154701	0.319326	-3.03638	Down expression
CDKN1C	-0.862479	12.8787	-2.59453	0.0155299	0.319643	-3.03962	Down expression
LOC643441	-0.707678	2.14758	-2.59378	0.0155564	0.320001	-3.04106	Down expression
CHRNB1	-0.552601	7.27508	-2.59222	0.0156118	0.320197	-3.04406	Down expression
PCDHA12	-0.722664	3.10938	-2.59074	0.0156649	0.320211	-3.04692	Down expression
A_33_P3265260	-0.639238	3.69129	-2.58751	0.0157808	0.3214	-3.05313	Down expression
LOC100129125	-0.645986	2.77	-2.58362	0.0159215	0.323101	-3.0606	Down expression
LOC100131825	-0.661378	3.26221	-2.58211	0.0159766	0.323101	-3.06351	Down expression
lincRNA:chr6:141167247-141174024_F	-0.521622	3.517	-2.58207	0.0159779	0.323101	-3.06358	Down expression
GSTA5	-1.01639	4.054	-2.58164	0.0159937	0.323101	-3.06441	Down expression
SERPINA10	-0.713409	3.06398	-2.5806	0.0160316	0.323492	-3.0664	Down expression
LOC284805	-0.863748	2.6615	-2.57444	0.0162582	0.325993	-3.07822	Down expression
C1orf25	-0.671273	8.02267	-2.57033	0.0164111	0.327039	-3.0861	Down expression
TMPRSS11E	-0.560413	2.22763	-2.5701	0.0164199	0.327039	-3.08655	Down expression
KCNA10	-0.571301	4.689	-2.56783	0.0165047	0.327409	-3.09089	Down expression
ENST00000397136	-0.767615	5.57221	-2.56636	0.0165603	0.327912	-3.09371	Down expression
ENST00000435002	-0.92328	5.56271	-2.56253	0.0167052	0.329407	-3.10104	Down expression
GPR182	-0.900168	3.093	-2.56169	0.0167372	0.329407	-3.10265	Down expression
KCNJ9	-0.632367	2.3411	-2.56063	0.0167775	0.329407	-3.10468	Down expression
lincRNA:chr3:186880481-186893156_R	-0.940217	3.47562	-2.55862	0.0168543	0.330365	-3.10852	Down expression
LOC100132526	-0.920343	5.33121	-2.55594	0.0169572	0.331638	-3.11363	Down expression
SEC14L4	-0.506066	6.07256	-2.55175	0.0171192	0.332813	-3.12163	Down expression
A_33_P3355694	-0.600503	3.128	-2.55136	0.0171345	0.332832	-3.12238	Down expression
C1orf63	-0.643357	10.8963	-2.55038	0.0171726	0.332992	-3.12425	Down expression
LOC729681	-0.584462	2.00442	-2.54929	0.0172153	0.333513	-3.12634	Down expression
lincRNA:chr8:126718218-126979293_F	-0.801832	3.39058	-2.54649	0.017325	0.334254	-3.13167	Down expression
APOL5	-0.707748	2.542	-2.54644	0.017327	0.334254	-3.13177	Down expression
USP53	-0.536615	7.80433	-2.54584	0.0173507	0.334437	-3.13292	Down expression
GRB7	-0.5825	7.14298	-2.54515	0.0173778	0.334437	-3.13423	Down expression
LOC100129324	-0.907713	7.87596	-2.54365	0.0174369	0.334619	-3.13708	Down expression
ZNF236	-0.556958	7.00004	-2.54356	0.0174405	0.334619	-3.13726	Down expression
lincRNA:chr2:133030255-133039255_F	-0.526329	6.91954	-2.54321	0.0174543	0.334619	-3.13792	Down expression
DLL3	-0.598598	3.2869	-2.53718	0.0176944	0.33556	-3.1494	Down expression
LOC221814	-0.671266	5.92513	-2.53639	0.0177262	0.33556	-3.15091	Down expression
KRTAP20-4	-0.663923	4.40937	-2.53538	0.017767	0.33556	-3.15284	Down expression
LOC100132288	-0.596434	6.33075	-2.53439	0.0178066	0.33556	-3.15471	Down expression
FHL2	-0.59928	7.51321	-2.53229	0.0178916	0.33632	-3.15871	Down expression
lincRNA:chr13:44717350-44723025_F	-0.557923	8.43879	-2.52921	0.0180165	0.337694	-3.16455	Down expression
lincRNA:chr2:878560-878991_F	-0.638755	8.43592	-2.52887	0.0180304	0.337694	-3.1652	Down expression
lincRNA:chr5:147385957-147400457_F	-0.548056	2.3705	-2.52605	0.0181457	0.33885	-3.17055	Down expression
ICAM4	-0.709444	9.56035	-2.52435	0.0182157	0.33885	-3.17378	Down expression
lincRNA:chr22:18404600-18411525_F	-1.0264	3.10812	-2.52265	0.0182857	0.33885	-3.177	Down expression
hCG_1776018	-1.17552	2.98717	-2.5196	0.0184122	0.339803	-3.18278	Down expression
LOC100129223	-0.842224	2.85625	-2.51817	0.0184719	0.340314	-3.1855	Down expression
GNG13	-1.01864	8.72588	-2.51679	0.0185293	0.341021	-3.1881	Down expression
lincRNA:chr9:33011575-33024766_R	-0.796273	2.92596	-2.51412	0.0186416	0.341998	-3.19317	Down expression
LOC400743	-0.542066	6.47506	-2.5064	0.0189688	0.345401	-3.20777	Down expression
SIT1	-0.614091	10.1565	-2.50552	0.0190066	0.345414	-3.20943	Down expression
lincRNA:chr6:111815840-111817068_R	-0.989119	3.2565	-2.50349	0.0190938	0.345683	-3.21327	Down expression
lincRNA:chr6:85326131-85332581_F	-0.820175	2.69037	-2.50265	0.0191299	0.345683	-3.21485	Down expression
A_33_P3396339	-0.551594	2.00458	-2.50243	0.0191392	0.345683	-3.21526	Down expression
ENST00000498155	-0.68749	2.80179	-2.50147	0.0191807	0.345745	-3.21708	Down expression
ENST00000319748	-0.609399	3.522	-2.5001	0.0192398	0.346125	-3.21965	Down expression
LOC730351	-0.62158	4.67358	-2.49865	0.0193028	0.346211	-3.2224	Down expression
AK125749	-0.745	3.50346	-2.49765	0.0193465	0.346562	-3.22429	Down expression
OR6C76	-0.925552	3.00375	-2.49471	0.0194745	0.347076	-3.22982	Down expression
C9orf69	-0.522895	10.4326	-2.49126	0.0196263	0.348183	-3.23632	Down expression
lincRNA:chr13:51749874-51766574_F	-0.605755	2.42279	-2.49078	0.0196477	0.348385	-3.23723	Down expression
A_33_P3401179	-0.714762	3.01529	-2.48773	0.0197828	0.348774	-3.24297	Down expression
ZBTB9	-0.521252	6.46929	-2.48654	0.0198357	0.349056	-3.24521	Down expression
SPIB	-0.596059	10.2283	-2.48481	0.0199127	0.349538	-3.24846	Down expression
ENST00000312756	-0.825399	3.68	-2.48253	0.020015	0.350778	-3.25275	Down expression
NP1195575	-0.52449	6.31808	-2.48047	0.0201079	0.35197	-3.25662	Down expression
lincRNA:chr1:33869788-33895888_F	-0.564986	4.61287	-2.47956	0.0201488	0.35197	-3.25832	Down expression
A_33_P3227661	-0.772007	2.48238	-2.47905	0.0201721	0.35197	-3.25929	Down expression
NCRNA00051	-0.541448	4.40862	-2.4786	0.0201924	0.352147	-3.26013	Down expression
TMEM231	-0.550105	4.64021	-2.47517	0.0203482	0.353777	-3.26657	Down expression
MMP26	-0.546315	2.77413	-2.47407	0.0203984	0.354093	-3.26863	Down expression
lincRNA:chrX:64808260-64845760_F	-0.717182	8.93771	-2.4737	0.0204154	0.354093	-3.26932	Down expression
CRLF2	-0.614944	5.97421	-2.47266	0.0204632	0.354394	-3.27128	Down expression
XKR4	-0.924566	3.80638	-2.46911	0.0206267	0.355464	-3.27794	Down expression
LINGO2	-0.920448	6.81733	-2.46301	0.02091	0.357475	-3.28935	Down expression
LOC220980	-0.620294	2.37392	-2.46271	0.0209241	0.357475	-3.28991	Down expression
lincRNA:chr1:37858538-37892338_R	-0.618406	3.19067	-2.46196	0.0209592	0.357475	-3.29131	Down expression
A_33_P3237605	-0.565846	5.8645	-2.46193	0.0209606	0.357475	-3.29137	Down expression
PIH1D2	-0.730371	7.45929	-2.46118	0.0209957	0.357593	-3.29277	Down expression
lincRNA:chr2:133030255-133039255_R	-1.07386	7.75042	-2.45773	0.0211582	0.359043	-3.29922	Down expression
ENST00000409285	-0.956825	4.89808	-2.45749	0.0211697	0.359043	-3.29967	Down expression
ZNF350	-0.610531	10.7538	-2.45673	0.0212056	0.359043	-3.30108	Down expression
C9orf40	-0.616112	7.8315	-2.45505	0.0212854	0.359043	-3.30422	Down expression
ENST00000402499	-0.682182	4.78867	-2.45503	0.0212864	0.359043	-3.30426	Down expression
KIR2DS2	-0.653164	9.22652	-2.45474	0.0213001	0.359102	-3.3048	Down expression
GPR68	-0.585717	10.9381	-2.4542	0.021326	0.359365	-3.30582	Down expression
lincRNA:chr10:120056960-120066760_F	-0.603594	2.34742	-2.45394	0.0213386	0.359404	-3.30631	Down expression
C3orf36	-0.893126	2.78404	-2.45206	0.0214283	0.360102	-3.30982	Down expression
A_33_P3315074	-0.699287	8.62558	-2.45136	0.0214619	0.360265	-3.31113	Down expression
GZMM	-0.540262	12.2773	-2.44998	0.0215277	0.361196	-3.31368	Down expression
lincRNA:chr15:39471428-39472241_R	-0.996685	2.34158	-2.44871	0.0215891	0.361418	-3.31606	Down expression
ZNF649	-0.679084	5.47971	-2.44838	0.0216048	0.361418	-3.31667	Down expression
lincRNA:chr20:37049652-37050855_F	-0.604769	5.38042	-2.44545	0.0217465	0.361418	-3.32213	Down expression
UNQ5815	-0.921161	3.27158	-2.44438	0.0217983	0.361743	-3.32412	Down expression
ART3	-0.509455	4.5835	-2.443	0.0218657	0.362517	-3.3267	Down expression
C6orf170	-0.729759	3.9169	-2.43682	0.0221691	0.364663	-3.33821	Down expression
C14orf115	-0.688734	2.58921	-2.43502	0.0222579	0.365722	-3.34154	Down expression
LOC284108	-0.700538	3.92454	-2.43338	0.0223396	0.365973	-3.3446	Down expression
lincRNA:chr1:193223802-193237952_R	-0.728804	5.03496	-2.4316	0.0224279	0.366446	-3.34789	Down expression
MGC44328	-0.633231	3.922	-2.42888	0.0225639	0.367576	-3.35294	Down expression
A_33_P3384265	-0.768469	2.51129	-2.42795	0.022611	0.367676	-3.35468	Down expression
ENST00000405431	-0.806573	3.74983	-2.42667	0.0226752	0.367865	-3.35704	Down expression
SC5DL	-0.555472	4.04894	-2.4259	0.022714	0.367865	-3.35847	Down expression
CCL15	-0.548262	7.40248	-2.42572	0.022723	0.367865	-3.3588	Down expression
LOC730139	-0.922503	3.33358	-2.42431	0.0227948	0.36848	-3.36143	Down expression
IGLON5	-0.689937	6.85837	-2.42228	0.0228978	0.36895	-3.36519	Down expression
FBXO30	-0.594538	9.85896	-2.4204	0.0229933	0.369559	-3.36866	Down expression
MEG8	-0.720343	5.51054	-2.42029	0.0229988	0.369559	-3.36886	Down expression
lincRNA:chr20:37049482-37049747_F	-0.615098	10.4995	-2.42029	0.022999	0.369559	-3.36887	Down expression
lincRNA:chr18:53693827-53705002_F	-0.675441	8.0555	-2.41991	0.0230182	0.369699	-3.36957	Down expression
ENST00000330495	-0.609748	2.30908	-2.41798	0.0231171	0.370421	-3.37314	Down expression
ENST00000380735	-0.931315	2.90208	-2.41386	0.0233294	0.372052	-3.38076	Down expression
LOC645978	-0.761692	4.12642	-2.41276	0.0233864	0.372243	-3.3828	Down expression
BCL8	-1.09756	3.83712	-2.41229	0.023411	0.372243	-3.38367	Down expression
lincRNA:chr2:47552996-47553435_R	-0.587231	3.69092	-2.41168	0.0234425	0.372448	-3.38479	Down expression
ENST00000390361	-0.74286	6.52171	-2.40931	0.0235663	0.372736	-3.38918	Down expression
MUC5AC	-1.1352	7.53038	-2.40472	0.023807	0.374717	-3.39765	Down expression
ZNF484	-0.506392	7.05725	-2.40319	0.0238876	0.375381	-3.40046	Down expression
lincRNA:chr7:26533801-26535783_R	-0.587622	3.20925	-2.40257	0.0239204	0.375559	-3.40161	Down expression
RHBDD1	-0.513371	7.83983	-2.40106	0.0240006	0.37569	-3.40439	Down expression
MYOZ3	-0.72035	6.56508	-2.40086	0.0240111	0.37569	-3.40476	Down expression
LOC100130168	-0.926804	2.76571	-2.40079	0.0240148	0.37569	-3.40489	Down expression
VIT	-0.662797	6.41867	-2.40011	0.0240514	0.375732	-3.40615	Down expression
ENST00000332595	-0.761657	2.86671	-2.3992	0.0240995	0.376006	-3.40782	Down expression
PID1	-0.648517	10.0721	-2.39813	0.0241565	0.376559	-3.40979	Down expression
A_24_P41939	-0.698699	3.03508	-2.39659	0.0242391	0.377069	-3.41263	Down expression
KIR2DL2	-0.691003	6.91748	-2.39435	0.0243597	0.378209	-3.41676	Down expression
TSC22D1	-0.505944	12.3596	-2.39278	0.0244441	0.378714	-3.41964	Down expression
lincRNA:chr4:81023076-81028951_R	-1.09927	7.78083	-2.39205	0.0244837	0.378787	-3.42099	Down expression
C5orf53	-0.738741	7.35567	-2.38874	0.0246632	0.380386	-3.42707	Down expression
lincRNA:chr2:139225080-139239905_R	-0.586552	6.29537	-2.38709	0.0247535	0.380938	-3.43011	Down expression
A_33_P3311917	-0.638671	4.99342	-2.38604	0.0248107	0.381038	-3.43203	Down expression
hCG_2045089	-0.740881	2.12342	-2.38581	0.0248234	0.381038	-3.43245	Down expression
LRRC52	-0.509455	4.9715	-2.38559	0.0248351	0.381038	-3.43285	Down expression
A_33_P3423202	-0.598566	4.95196	-2.38525	0.0248543	0.381038	-3.43349	Down expression
lincRNA:chr5:71679069-71688944_R	-1.0848	3.80613	-2.38504	0.0248655	0.381038	-3.43386	Down expression
OR2T33	-0.624112	3.55867	-2.38496	0.0248702	0.381038	-3.43402	Down expression
SNORA80	-0.527364	5.37771	-2.38446	0.0248973	0.381053	-3.43493	Down expression
EBF2	-0.725706	4.087	-2.38124	0.0250749	0.382312	-3.44084	Down expression
lincRNA:chr20:10967322-10972446_F	-0.784329	2.56979	-2.37867	0.0252176	0.382908	-3.44556	Down expression
PRG1	-0.842273	2.57204	-2.3778	0.0252659	0.382988	-3.44715	Down expression
LOC643072	-0.668105	6.28729	-2.37764	0.0252746	0.382988	-3.44744	Down expression
BX106347	-0.914245	3.14487	-2.37451	0.0254498	0.383645	-3.45318	Down expression
IL26	-0.606119	3.45196	-2.37442	0.0254546	0.383645	-3.45334	Down expression
ACVRL1	-1.04112	6.26033	-2.37439	0.0254563	0.383645	-3.45339	Down expression
LOC100289649	-0.739105	2.39983	-2.37292	0.0255386	0.384361	-3.45608	Down expression
lincRNA:chr18:60249120-60256770_R	-0.533867	6.67146	-2.37223	0.0255778	0.384361	-3.45735	Down expression
lincRNA:chr15:25258482-25368607_R	-0.566706	6.33113	-2.37218	0.0255801	0.384361	-3.45743	Down expression
A_33_P3344956	-0.513937	5.20571	-2.37217	0.0255808	0.384361	-3.45745	Down expression
TMEM140	-0.740804	10.6605	-2.37065	0.0256666	0.384823	-3.46023	Down expression
A_33_P3344297	-0.829168	2.65196	-2.36753	0.0258433	0.385622	-3.46593	Down expression
ENST00000382445	-0.81835	2.877	-2.36738	0.0258523	0.385622	-3.46622	Down expression
SYT17	-0.577545	7.12471	-2.36654	0.0258999	0.385838	-3.46775	Down expression
lincRNA:chr16:58783541-59142878_F	-0.764538	4.21788	-2.36274	0.0261173	0.387387	-3.47469	Down expression
OR7E85P	-1.04827	3.55792	-2.36259	0.0261258	0.387387	-3.47496	Down expression
C5orf54	-0.66242	5.02192	-2.3614	0.0261941	0.387559	-3.47713	Down expression
L1TD1	-0.884329	5.89363	-2.36091	0.0262222	0.387559	-3.47802	Down expression
SPRR4	-0.765783	2.82429	-2.36027	0.0262591	0.387559	-3.47919	Down expression
ENST00000396880	-0.639839	7.22687	-2.35944	0.026307	0.387559	-3.48071	Down expression
DISC2	-0.510734	2.25762	-2.35867	0.0263517	0.387559	-3.48211	Down expression
ENST00000380859	-0.648175	2.62454	-2.35796	0.0263925	0.387559	-3.4834	Down expression
ENST00000395469	-0.965448	2.42996	-2.35259	0.0267056	0.388439	-3.49319	Down expression
FLNC	-0.559528	2.4741	-2.35239	0.0267174	0.388439	-3.49356	Down expression
LOC100128737	-0.648455	10.2322	-2.35112	0.0267917	0.389009	-3.49586	Down expression
lincRNA:chrX:107264119-107280819_R	-0.547266	8.31329	-2.35041	0.0268338	0.389393	-3.49717	Down expression
lincRNA:chr13:52490949-52502949_R	-1.02512	3.186	-2.34752	0.027004	0.390281	-3.50241	Down expression
GIMAP8	-0.645559	10.655	-2.3468	0.027047	0.390281	-3.50373	Down expression
CTTNBP2	-1.25445	3.38842	-2.34654	0.0270624	0.390281	-3.5042	Down expression
lincRNA:chr1:234832827-234840927_F	-0.622434	6.72267	-2.34642	0.0270692	0.390281	-3.50441	Down expression
ENST00000376699	-0.67942	2.63271	-2.34481	0.0271649	0.390697	-3.50734	Down expression
PLA2G2E	-0.736476	2.16117	-2.34465	0.0271746	0.390697	-3.50764	Down expression
A_33_P3421808	-0.921937	2.92371	-2.34407	0.0272089	0.390732	-3.50868	Down expression
TPTE2	-0.656448	2.39433	-2.34396	0.0272156	0.390732	-3.50889	Down expression
lincRNA:chr11:70238327-70244052_F	-0.551944	7.39567	-2.34383	0.0272235	0.390732	-3.50913	Down expression
A_33_P3314352	-0.604434	4.11642	-2.34194	0.0273363	0.391714	-3.51256	Down expression
A_33_P3369716	-0.844888	8.90663	-2.34129	0.0273749	0.39173	-3.51373	Down expression
METRN	-0.589902	10.8798	-2.33992	0.0274571	0.391968	-3.51621	Down expression
C16orf88	-0.676839	8.26383	-2.33778	0.0275864	0.392147	-3.52011	Down expression
ACSM5	-0.565182	5.89604	-2.33439	0.0277914	0.392973	-3.52625	Down expression
lincRNA:chr6:85200406-85205831_F	-0.638944	3.67254	-2.33393	0.0278192	0.393129	-3.52708	Down expression
AQP10	-1.04331	9.23442	-2.3334	0.0278517	0.393129	-3.52804	Down expression
lincRNA:chr11:134350738-134373155_F	-0.629825	4.19721	-2.33171	0.0279547	0.393633	-3.5311	Down expression
KRT6B	-0.533913	2.61148	-2.32897	0.0281227	0.395278	-3.53607	Down expression
C12orf60	-0.571294	5.38646	-2.32888	0.0281283	0.395278	-3.53624	Down expression
HIST1H4L	-0.722105	8.70554	-2.32844	0.0281552	0.395339	-3.53703	Down expression
HSPA1B	-0.676052	10.6329	-2.32702	0.0282427	0.395954	-3.5396	Down expression
LOC100132078	-0.685476	5.11079	-2.32512	0.0283598	0.396777	-3.54303	Down expression
LOC100128300	-1.02388	6.36813	-2.32381	0.0284413	0.397122	-3.5454	Down expression
lincRNA:chr2:3579840-3584422_R	-0.536126	5.22442	-2.32154	0.0285821	0.397136	-3.54949	Down expression
ADAM20	-0.818923	3.12242	-2.32047	0.0286489	0.397136	-3.55143	Down expression
LOC100127989	-0.684587	3.626	-2.3202	0.0286658	0.397136	-3.55191	Down expression
lincRNA:chr10:46972944-46982894_R	-0.924441	3.20962	-2.31671	0.0288849	0.398067	-3.55822	Down expression
SH2D1B	-0.789762	10.4047	-2.31461	0.0290172	0.398859	-3.562	Down expression
ENST00000304105	-0.67065	4.01146	-2.31276	0.0291343	0.398859	-3.56533	Down expression
lincRNA:chr8:36924958-36926936_R	-0.613538	3.69967	-2.31245	0.029154	0.398859	-3.56589	Down expression
lincRNA:chrX:68147000-68166900_R	-0.672734	8.06687	-2.31235	0.0291602	0.398859	-3.56607	Down expression
FAM98A	-0.563273	7.39917	-2.31111	0.0292391	0.398859	-3.56831	Down expression
lincRNA:chr21:38004978-38005426_R	-0.680657	4.69558	-2.30853	0.0294034	0.399347	-3.57294	Down expression
EN1	-0.551252	2.91954	-2.30725	0.0294859	0.399347	-3.57526	Down expression
LOC100130817	-0.800028	2.47883	-2.30661	0.0295269	0.399347	-3.57641	Down expression
CDH16	-0.63971	2.86985	-2.30606	0.0295617	0.399347	-3.57738	Down expression
A_33_P3280009	-0.809245	5.07975	-2.30223	0.0298091	0.399347	-3.58428	Down expression
ASCL2	-0.529409	11.2711	-2.30143	0.0298609	0.399347	-3.58571	Down expression
C12orf5	-0.526699	8.40225	-2.30016	0.0299434	0.399502	-3.58799	Down expression
lincRNA:chr3:162445031-162502906_F	-0.848392	2.647	-2.29957	0.0299815	0.399569	-3.58905	Down expression
A_33_P3343412	-0.825713	3.32138	-2.29819	0.0300716	0.400024	-3.59153	Down expression
ENST00000404147	-0.590657	2.84233	-2.29653	0.0301801	0.400442	-3.5945	Down expression
DARS2	-0.557476	6.64013	-2.2953	0.0302611	0.400597	-3.59672	Down expression
LOC100288600	-0.702678	2.30529	-2.29529	0.0302617	0.400597	-3.59673	Down expression
GRAP2	-0.517892	8.26702	-2.29512	0.0302729	0.400597	-3.59704	Down expression
ZNF713	-0.576843	7.43927	-2.29509	0.0302748	0.400597	-3.59709	Down expression
DOCK4	-0.654899	8.76985	-2.29334	0.0303897	0.401118	-3.60022	Down expression
ENST00000404289	-0.65651	3.52721	-2.29304	0.0304096	0.401118	-3.60076	Down expression
A_33_P3248939	-0.508503	5.18183	-2.2926	0.030439	0.401118	-3.60156	Down expression
LOC402382	-0.630014	3.58883	-2.29043	0.0305823	0.401568	-3.60544	Down expression
DPPA3	-0.586986	2.11396	-2.29042	0.030583	0.401568	-3.60546	Down expression
lincRNA:chr1:198546652-198602677_F	-0.541182	2.23604	-2.28974	0.0306281	0.40196	-3.60668	Down expression
lincRNA:chr2:156877046-157111432_R	-0.641336	5.12079	-2.28876	0.0306932	0.402361	-3.60843	Down expression
lincRNA:chr6:86386825-86387901_R	-0.588343	13.071	-2.28829	0.0307248	0.402581	-3.60928	Down expression
FAM81A	-0.759273	3.345	-2.28603	0.0308753	0.403322	-3.61332	Down expression
lincRNA:chr6:86387140-86387958_R	-0.586371	14.4833	-2.28581	0.0308898	0.403322	-3.61371	Down expression
A2LD1	-0.89672	8.95746	-2.28495	0.0309474	0.403384	-3.61525	Down expression
A_33_P3357227	-0.802077	2.42454	-2.28292	0.0310838	0.404449	-3.61888	Down expression
CDKL2	-0.503014	2.27462	-2.2812	0.0311997	0.404965	-3.62195	Down expression
KCMF1	-0.517797	7.23271	-2.28113	0.0312048	0.404965	-3.62208	Down expression
VCX2	-0.537902	4.5005	-2.28109	0.0312072	0.404965	-3.62215	Down expression
LOC100130644	-0.821042	3.61854	-2.28019	0.0312681	0.404989	-3.62376	Down expression
lincRNA:chr2:133030255-133039274_R	-0.59949	8.49946	-2.27971	0.0313002	0.404989	-3.6246	Down expression
lincRNA:chr18:36967212-37153620_R	-0.505448	6.26412	-2.27958	0.0313093	0.404989	-3.62485	Down expression
lincRNA:chr2:111960680-111962218_F	-0.587441	5.51117	-2.27889	0.0313563	0.404989	-3.62608	Down expression
lincRNA:chr7:39657750-39662750_R	-0.761175	2.91533	-2.27734	0.0314613	0.405087	-3.62884	Down expression
lincRNA:chr5:60750818-60782018_F	-0.528112	7.76667	-2.27575	0.0315694	0.40579	-3.63167	Down expression
CPXM2	-0.57929	3.65385	-2.27467	0.0316437	0.40579	-3.63361	Down expression
lincRNA:chr6:155342808-155348158_R	-0.557028	4.09046	-2.27296	0.0317604	0.40579	-3.63665	Down expression
A_33_P3283490	-0.935091	3.31858	-2.2722	0.0318126	0.405811	-3.63801	Down expression
NAT1	-0.550815	9.20269	-2.27219	0.0318131	0.405811	-3.63802	Down expression
LOC647309	-0.812371	3.36587	-2.271	0.0318953	0.406016	-3.64015	Down expression
LOC84856	-0.610427	3.62263	-2.27087	0.0319045	0.406016	-3.64038	Down expression
lincRNA:chr2:218130330-218481005_F	-1.0021	2.93138	-2.26944	0.032003	0.406865	-3.64293	Down expression
lincRNA:chr14:101365673-101366049_F	-0.608566	5.00754	-2.26926	0.0320153	0.406873	-3.64324	Down expression
A_33_P3380006	-0.787797	2.73146	-2.26658	0.032201	0.408089	-3.64801	Down expression
ENST00000348639	-0.726084	2.88625	-2.26647	0.0322086	0.408089	-3.64821	Down expression
ENST00000401953	-0.591517	2.51496	-2.26483	0.0323226	0.408418	-3.65112	Down expression
LOC728317	-0.769867	3.95912	-2.2647	0.0323319	0.408418	-3.65136	Down expression
SUNC1	-0.604434	4.49842	-2.26351	0.0324147	0.408696	-3.65347	Down expression
lincRNA:chr18:67664795-67670937_F	-0.843846	3.72592	-2.26327	0.0324318	0.408696	-3.6539	Down expression
LOC389791	-0.529469	5.00275	-2.2629	0.0324579	0.408696	-3.65457	Down expression
LOC100131315	-0.650853	4.468	-2.26064	0.0326163	0.409839	-3.65858	Down expression
lincRNA:chr19:45127113-45130852_R	-0.54342	6.55037	-2.26045	0.0326297	0.409839	-3.65892	Down expression
COL4A5	-0.502934	1.9864	-2.25706	0.0328686	0.410846	-3.66493	Down expression
LOC100131043	-0.788161	6.51163	-2.2557	0.032965	0.41113	-3.66734	Down expression
ZNF431	-0.678909	2.17217	-2.25481	0.0330285	0.41113	-3.66893	Down expression
INS-IGF2	-1.0033	2.25	-2.2547	0.0330357	0.41113	-3.66911	Down expression
PATE2	-0.683531	5.04721	-2.25312	0.0331488	0.411552	-3.67192	Down expression
lincRNA:chr6:86387517-86388451_R	-0.607126	13.49	-2.25224	0.0332116	0.412039	-3.67348	Down expression
PTGDS	-0.80979	12.0765	-2.24885	0.0334547	0.413148	-3.67949	Down expression
A_33_P3223860	-0.869455	4.6635	-2.24591	0.0336662	0.414295	-3.68468	Down expression
GALNT3	-0.538801	8.9051	-2.2444	0.0337761	0.414772	-3.68736	Down expression
BX114012	-0.599552	4.46933	-2.24377	0.0338216	0.415039	-3.68847	Down expression
lincRNA:chr3:136738660-136787685_F	-0.679601	6.73979	-2.2432	0.0338632	0.415049	-3.68948	Down expression
lincRNA:chr4:120989952-120996677_R	-0.825112	5.40579	-2.24309	0.0338706	0.415049	-3.68966	Down expression
HIST3H2A	-0.535979	4.70904	-2.24215	0.0339395	0.415049	-3.69133	Down expression
lincRNA:chr2:238021286-238040461_R	-0.784538	4.71604	-2.24214	0.0339404	0.415049	-3.69136	Down expression
UNQ6494	-0.602538	3.02263	-2.24135	0.0339979	0.415049	-3.69275	Down expression
A_33_P3222429	-0.723622	2.28258	-2.23907	0.0341641	0.416028	-3.69676	Down expression
ACOT12	-0.682671	4.85958	-2.23759	0.0342732	0.416465	-3.69938	Down expression
KLKBL4	-0.731063	2.46892	-2.23698	0.0343182	0.416743	-3.70046	Down expression
PPP1R14D	-0.666699	4.88542	-2.23587	0.0343999	0.417054	-3.70242	Down expression
A_33_P3230578	-0.624021	4.30563	-2.23523	0.0344472	0.417054	-3.70355	Down expression
lincRNA:chr2:232250156-232258431_F	-0.612189	2.50413	-2.23498	0.0344657	0.417054	-3.70399	Down expression
lincRNA:chr2:3579808-3584429_R	-0.664594	5.10037	-2.23491	0.0344705	0.417054	-3.7041	Down expression
TMSB4X	-0.682014	15.2227	-2.23368	0.0345616	0.417387	-3.70628	Down expression
SLC35D3	-0.679587	6.63871	-2.23351	0.0345743	0.417387	-3.70658	Down expression
RFPL4A	-1.15366	5.90565	-2.23254	0.034646	0.417612	-3.70828	Down expression
FLJ10088	-0.914692	4.44654	-2.2314	0.0347309	0.417973	-3.71029	Down expression
PTCRA	-0.681385	12.0009	-2.23075	0.0347794	0.418125	-3.71144	Down expression
LOC152225	-0.841762	6.8805	-2.23058	0.0347918	0.418125	-3.71173	Down expression
CCR9	-0.581168	6.47179	-2.22468	0.035234	0.419515	-3.72212	Down expression
ENST00000402170	-0.636811	3.69033	-2.22456	0.0352433	0.419515	-3.72233	Down expression
lincRNA:chr6:86386802-86388443_R	-0.58658	13.2585	-2.22454	0.0352449	0.419515	-3.72237	Down expression
PDE3A	-0.506962	2.0359	-2.22389	0.0352939	0.419515	-3.72351	Down expression
DGCR5	-0.574245	2.60504	-2.22361	0.0353147	0.419515	-3.724	Down expression
ENST00000367690	-0.673007	10.421	-2.22341	0.0353298	0.419552	-3.72435	Down expression
hCG_1814486	-0.710434	2.931	-2.22273	0.0353814	0.420022	-3.72555	Down expression
lincRNA:chr13:52490949-52502949_F	-1.34071	7.50042	-2.2211	0.0355048	0.420915	-3.72841	Down expression
lincRNA:chr10:5156300-5171275_R	-0.569126	4.95054	-2.22069	0.035536	0.420999	-3.72913	Down expression
lincRNA:chr13:43405950-43442156_F	-0.531147	3.80975	-2.21973	0.0356093	0.421061	-3.73082	Down expression
LOC100130097	-0.766769	7.03567	-2.2197	0.0356113	0.421061	-3.73087	Down expression
CRIP2	-0.596112	6.95683	-2.21814	0.0357306	0.421061	-3.73361	Down expression
lincRNA:chr15:69951596-69988646_R	-0.861706	5.61033	-2.21762	0.0357697	0.421061	-3.73451	Down expression
RNF186	-0.688685	3.46442	-2.2159	0.0359013	0.421061	-3.73753	Down expression
LOC100127925	-0.616902	6.04421	-2.21579	0.0359099	0.421061	-3.73772	Down expression
JAKMIP3	-0.69128	5.57787	-2.21524	0.0359519	0.421061	-3.73869	Down expression
lincRNA:chr16:50673349-50690474_R	-0.978238	7.38467	-2.21494	0.0359749	0.421061	-3.73921	Down expression
lincRNA:chr2:209390755-209694015_F	-1.15789	4.69108	-2.21341	0.036093	0.421246	-3.7419	Down expression
lincRNA:chr11:121895965-121904065_F	-0.60193	3.7535	-2.20855	0.0364687	0.422455	-3.7504	Down expression
FLJ41455	-0.875678	5.03858	-2.20811	0.0365032	0.422461	-3.75118	Down expression
DEFB103A	-0.668881	2.69742	-2.20762	0.0365417	0.422461	-3.75204	Down expression
lincRNA:chrX:135994109-136086359_F	-0.73214	3.12533	-2.20722	0.036573	0.422461	-3.75274	Down expression
lincRNA:chr2:111935979-111945354_R	-1.10063	4.11792	-2.20688	0.036599	0.422461	-3.75333	Down expression
TNFRSF19	-0.54892	4.4124	-2.20683	0.036603	0.422461	-3.75342	Down expression
lincRNA:chr18:33016877-33028102_F	-0.789755	7.74012	-2.20575	0.0366872	0.422743	-3.7553	Down expression
lincRNA:chr6:111597396-111599952_F	-0.591224	5.62321	-2.20448	0.0367866	0.422865	-3.75752	Down expression
LOC100287092	-0.634986	6.55996	-2.20336	0.0368744	0.423007	-3.75948	Down expression
lincRNA:chrX:73164162-73289160_F	-0.67442	3.74542	-2.20267	0.0369293	0.423007	-3.7607	Down expression
A_24_P392230	-0.65672	7.29346	-2.20249	0.0369433	0.423007	-3.76101	Down expression
MT1E	-0.694248	11.2318	-2.20242	0.0369484	0.423007	-3.76112	Down expression
A_33_P3304097	-1.31861	6.63621	-2.20014	0.0371285	0.424201	-3.76511	Down expression
LOC100131346	-0.62993	4.17233	-2.20013	0.0371292	0.424201	-3.76513	Down expression
LRFN2	-0.500343	6.23871	-2.19969	0.0371643	0.424324	-3.7659	Down expression
A_33_P3405504	-0.567084	3.70138	-2.19911	0.0372095	0.424701	-3.7669	Down expression
C4orf47	-0.522769	2.26183	-2.19878	0.0372359	0.424829	-3.76748	Down expression
lincRNA:chr5:141705866-141714891_F	-0.565874	2.25767	-2.19768	0.0373233	0.425015	-3.7694	Down expression
PHLDA1	-0.607622	5.06992	-2.19715	0.0373654	0.425015	-3.77033	Down expression
ENST00000378592	-0.626979	4.22275	-2.19333	0.0376698	0.426561	-3.77698	Down expression
C21orf116	-0.587692	3.70267	-2.19146	0.0378205	0.426676	-3.78025	Down expression
lincRNA:chr7:22603825-22730864_F	-0.636147	5.17587	-2.18902	0.0380163	0.42727	-3.78448	Down expression
PLEKHF1	-0.635734	9.49892	-2.18896	0.0380214	0.42727	-3.78459	Down expression
BC039426	-0.504664	7.35046	-2.18618	0.0382463	0.428105	-3.78942	Down expression
MORN4	-0.605014	3.44638	-2.18609	0.0382539	0.428105	-3.78958	Down expression
lincRNA:chr9:130005363-130007469_R	-0.541259	4.116	-2.18532	0.0383162	0.428105	-3.79092	Down expression
LOC729915	-0.502958	6.36929	-2.18347	0.0384673	0.428971	-3.79414	Down expression
AIM2	-0.80036	10.5816	-2.18135	0.0386404	0.430489	-3.79782	Down expression
PDE8B	-0.576545	6.13775	-2.17587	0.0390915	0.431894	-3.80732	Down expression
ZNF454	-0.554119	1.99612	-2.1734	0.0392964	0.43208	-3.81159	Down expression
LOC100128825	-0.874028	2.79675	-2.17265	0.0393587	0.432426	-3.81289	Down expression
lincRNA:chr7:77313167-77314620_F	-0.64442	2.52167	-2.17211	0.0394041	0.432557	-3.81383	Down expression
GADD45GIP1	-0.548734	9.82104	-2.17154	0.0394515	0.432686	-3.81481	Down expression
DGCR10	-0.516259	3.64454	-2.17097	0.0394992	0.433017	-3.8158	Down expression
lincRNA:chr12:62997683-63015308_R	-0.711308	6.11471	-2.16846	0.0397091	0.434228	-3.82014	Down expression
LOC100131023	-0.578175	2.84746	-2.16807	0.0397418	0.434433	-3.82081	Down expression
PALMD	-0.50172	4.24042	-2.16614	0.0399043	0.435138	-3.82415	Down expression
lincRNA:chr3:63099369-63110035_F	-0.957923	3.27813	-2.16574	0.0399382	0.435241	-3.82484	Down expression
LOC441528	-0.993066	6.45377	-2.16433	0.0400575	0.435686	-3.82728	Down expression
TMPRSS11F	-0.849462	2.80488	-2.16325	0.0401491	0.435686	-3.82915	Down expression
HIST1H4C	-0.614105	14.8825	-2.16259	0.0402049	0.435686	-3.83028	Down expression
NPHS2	-0.538629	7.45933	-2.16166	0.0402845	0.435906	-3.8319	Down expression
lincRNA:chr12:112757053-112819896_F	-0.664112	4.127	-2.16116	0.0403264	0.435906	-3.83275	Down expression
A_33_P3349597	-0.595657	10.4106	-2.16097	0.0403427	0.435906	-3.83308	Down expression
lincRNA:chr1:225423402-225485727_R	-0.556846	4.23738	-2.15777	0.0406158	0.437302	-3.83859	Down expression
SUGT1L1	-0.580615	4.5915	-2.15618	0.0407525	0.438287	-3.84134	Down expression
C2orf88	-0.636853	8.42758	-2.15451	0.0408966	0.439243	-3.84422	Down expression
LOC100130729	-0.838364	6.96625	-2.15367	0.0409683	0.439295	-3.84565	Down expression
C6orf138	-0.579734	2.51625	-2.15209	0.0411055	0.439729	-3.84838	Down expression
ZNF35	-0.54314	6.03171	-2.15026	0.0412641	0.440347	-3.85152	Down expression
DCP_22_9	-0.569322	3.93671	-2.14942	0.0413374	0.440618	-3.85297	Down expression
ENST00000319813	-0.524462	2.46392	-2.14939	0.0413398	0.440618	-3.85302	Down expression
POM121L9P	-0.612825	2.43342	-2.14785	0.0414743	0.441132	-3.85567	Down expression
lincRNA:chr3:88150460-88175935_F	-0.595692	2.64133	-2.14387	0.0418225	0.442139	-3.8625	Down expression
GNG11	-0.71351	13.1739	-2.14354	0.0418518	0.442139	-3.86307	Down expression
MT1B	-0.683413	12.011	-2.14206	0.0419823	0.442139	-3.86561	Down expression
ENST00000390466	-0.625853	4.14254	-2.14203	0.0419854	0.442139	-3.86567	Down expression
ZNF259P	-0.643888	6.3775	-2.14089	0.0420855	0.442698	-3.86761	Down expression
LOC650095	-0.578273	2.40304	-2.14002	0.0421628	0.442736	-3.8691	Down expression
lincRNA:chr7:26438338-26533562_F	-0.977734	6.99667	-2.13951	0.0422081	0.442736	-3.86998	Down expression
lincRNA:chr15:25267396-25268007_R	-0.584741	3.45508	-2.13937	0.0422206	0.442736	-3.87022	Down expression
LOC729047	-0.922517	2.60167	-2.13934	0.0422226	0.442736	-3.87026	Down expression
RASL10B	-0.60335	3.47646	-2.1384	0.0423062	0.443009	-3.87187	Down expression
lincRNA:chr12:110062492-110075192_F	-1.01908	6.697	-2.13764	0.0423743	0.443105	-3.87319	Down expression
A_33_P3386463	-0.600874	5.00171	-2.13645	0.0424804	0.443105	-3.87523	Down expression
SERPINI2	-0.645294	4.48538	-2.13576	0.0425418	0.443157	-3.8764	Down expression
LOC100133083	-0.797797	4.81704	-2.13495	0.0426143	0.443648	-3.87779	Down expression
C1orf173	-0.745636	2.63075	-2.13272	0.0428141	0.444858	-3.8816	Down expression
lincRNA:chr21:19289079-19317229_R	-0.797063	2.50917	-2.13037	0.0430255	0.445298	-3.88562	Down expression
LOC651868	-0.780755	4.106	-2.12946	0.0431081	0.445409	-3.88718	Down expression
ENST00000401491	-0.828916	4.93546	-2.12716	0.043316	0.445974	-3.8911	Down expression
LOC100131129	-0.670692	2.83871	-2.12684	0.043345	0.445974	-3.89165	Down expression
lincRNA:chr13:20177675-20199525_F	-1.28345	5.23471	-2.12609	0.0434133	0.446042	-3.89293	Down expression
lincRNA:chr17:30701508-30707760_R	-0.845182	4.97037	-2.12559	0.0434586	0.446042	-3.89378	Down expression
MAG	-0.55842	7.55925	-2.12545	0.0434717	0.446042	-3.89402	Down expression
RP11-526D8.7	-0.672322	3.83692	-2.12533	0.0434824	0.446042	-3.89422	Down expression
LOC146795	-0.707874	7.30275	-2.12419	0.0435863	0.446265	-3.89617	Down expression
ZNF433	-0.722517	5.199	-2.12302	0.043693	0.446348	-3.89816	Down expression
lincRNA:chrX:53123377-53153028_F	-0.785699	6.61796	-2.12297	0.0436976	0.446348	-3.89824	Down expression
lincRNA:chr2:67148641-67149622_R	-0.630357	3.98438	-2.1229	0.0437038	0.446348	-3.89836	Down expression
ENST00000316506	-0.509664	5.92775	-2.12218	0.0437698	0.446762	-3.89959	Down expression
SHC3	-0.643625	2.66743	-2.12147	0.0438348	0.446951	-3.9008	Down expression
A_33_P3341289	-0.515105	2.45617	-2.1201	0.0439608	0.447093	-3.90313	Down expression
NCAPH	-0.512161	5.06412	-2.11691	0.0442557	0.448057	-3.90858	Down expression
TTC38	-0.53942	10.0685	-2.11459	0.044471	0.449023	-3.91252	Down expression
OR2A1	-0.596888	4.11496	-2.1145	0.0444792	0.449023	-3.91268	Down expression
BSX	-0.604734	3.52571	-2.11444	0.0444846	0.449023	-3.91277	Down expression
BC015720	-0.569231	2.15367	-2.11405	0.0445206	0.449048	-3.91343	Down expression
LOC100293090	-0.539717	12.8346	-2.11363	0.04456	0.449316	-3.91415	Down expression
ANKRD56	-0.77835	2.83867	-2.11272	0.0446446	0.449909	-3.91569	Down expression
UPK3A	-0.538402	6.08673	-2.112	0.0447114	0.450155	-3.91691	Down expression
lincRNA:chr6:169113703-169114065_F	-0.684266	2.35508	-2.11164	0.0447456	0.450155	-3.91753	Down expression
SNAR-B2	-0.778175	2.55713	-2.11135	0.0447729	0.450155	-3.91803	Down expression
SH3RF2	-0.551476	5.15637	-2.11108	0.0447979	0.450155	-3.91848	Down expression
DKFZp547J222	-0.798469	2.91904	-2.1097	0.0449273	0.450679	-3.92083	Down expression
GMPR	-0.540615	8.37867	-2.10809	0.0450784	0.451117	-3.92356	Down expression
A_33_P3362239	-0.75549	9.28196	-2.10593	0.0452814	0.451875	-3.92721	Down expression
THEG	-0.558643	6.61758	-2.10484	0.0453852	0.452415	-3.92907	Down expression
ENST00000340456	-0.521406	2.89521	-2.10462	0.0454059	0.452492	-3.92944	Down expression
lincRNA:chr6:86386840-86387907_R	-0.518972	13.9637	-2.10352	0.0455095	0.452751	-3.9313	Down expression
LOC283728	-0.511825	2.75013	-2.10191	0.045663	0.453632	-3.93403	Down expression
CCDC27	-0.55814	3.43058	-2.10091	0.0457587	0.453888	-3.93573	Down expression
LOC100132839	-0.870657	3.38367	-2.09976	0.0458679	0.454504	-3.93767	Down expression
CHORDC1	-0.526056	7.46742	-2.09777	0.0460586	0.454975	-3.94104	Down expression
lincRNA:chr1:52021662-52049187_R	-0.582483	2.40112	-2.09657	0.0461734	0.455104	-3.94306	Down expression
lincRNA:chr6:86386847-86387869_R	-0.701944	14.4234	-2.09649	0.0461816	0.455104	-3.94321	Down expression
lincRNA:chr2:183773530-183787455_R	-0.525154	2.52954	-2.096	0.0462286	0.455104	-3.94403	Down expression
AADACL4	-0.807741	2.55129	-2.09512	0.046313	0.455104	-3.94552	Down expression
BDKRB2	-0.520367	3.51377	-2.09462	0.0463614	0.455136	-3.94636	Down expression
lincRNA:chr2:184032455-184084780_R	-0.743503	2.77554	-2.09166	0.046648	0.455826	-3.95137	Down expression
SNORA76	-0.566531	5.60658	-2.09088	0.0467231	0.455997	-3.95267	Down expression
LYZL2	-0.517538	2.76667	-2.08656	0.0471451	0.458024	-3.95997	Down expression
lincRNA:chr13:50657024-50697649_F	-0.54951	5.51517	-2.08632	0.0471679	0.458024	-3.96036	Down expression
lincRNA:chr6:43691472-43716272_R	-0.574713	3.23833	-2.0859	0.0472097	0.458024	-3.96108	Down expression
lincRNA:chr6:86386876-86387701_R	-0.58635	13.2297	-2.0858	0.0472192	0.458024	-3.96124	Down expression
lincRNA:chr11:18610699-18619599_F	-0.549273	4.18375	-2.08341	0.0474534	0.459292	-3.96526	Down expression
HES2	-0.630259	3.47479	-2.08279	0.0475148	0.459292	-3.96631	Down expression
RP11-167P23.2	-0.592147	3.35721	-2.08191	0.0476022	0.459292	-3.9678	Down expression
LOC284440	-0.70265	3.81013	-2.08076	0.0477154	0.459347	-3.96972	Down expression
ATP10D	-0.530161	4.09837	-2.07801	0.0479881	0.459356	-3.97434	Down expression
LOC100130325	-0.601699	3.35263	-2.07782	0.0480073	0.459356	-3.97467	Down expression
TBX21	-0.570867	13.1469	-2.07766	0.048023	0.459356	-3.97493	Down expression
A_33_P3365267	-0.537776	7.20225	-2.07704	0.0480845	0.459356	-3.97597	Down expression
lincRNA:chr7:55526931-55538319_R	-1.0565	7.305	-2.07604	0.0481845	0.459908	-3.97766	Down expression
M78233	-0.519217	3.79667	-2.07424	0.0483643	0.460566	-3.98067	Down expression
LOC727844	-0.582063	4.93163	-2.07353	0.0484362	0.460566	-3.98188	Down expression
lincRNA:chr3:194190336-194206820_R	-0.59279	4.61954	-2.07062	0.048728	0.461256	-3.98674	Down expression
LINGO1	-0.630965	2.691	-2.06969	0.0488219	0.46153	-3.9883	Down expression
LOC100131544	-0.596748	8.15612	-2.06535	0.0492618	0.463183	-3.99557	Down expression
LOC100129129	-0.556357	8.30346	-2.0651	0.0492878	0.463255	-3.99599	Down expression
ELOVL2	-0.674699	2.97408	-2.06465	0.0493334	0.463255	-3.99674	Down expression
ENST00000437871	-0.690119	3.13446	-2.06328	0.0494739	0.463389	-3.99905	Down expression
ENST00000380496	-0.859007	4.34825	-2.06257	0.0495459	0.463434	-4.00022	Down expression
KIAA1211	-0.540455	2.34171	-2.06196	0.0496087	0.463434	-4.00125	Down expression
TBC1D30	-0.675629	2.44212	-2.06172	0.0496336	0.463434	-4.00165	Down expression
CCR5	-0.505266	11.8677	-2.06129	0.0496771	0.463434	-4.00236	Down expression
lincRNA:chr12:30949933-30956333_R	-0.519287	2.90308	-2.06097	0.0497103	0.463434	-4.0029	Down expression
DNAJC6	-0.509762	5.95433	-2.06022	0.0497871	0.463755	-4.00415	Down expression
lincRNA:chr8:96219368-96228602_R	-0.503909	11.445	-2.05827	0.0499874	0.464865	-4.0074	Down expression
DGCR11	1.35624	6.89608	7.33498	1.01e-07	0.00354457	7.118	Up expression
LOC100133981	0.949706	6.19533	6.58229	6.34e-07	0.0110724	5.61565	Up expression
lincRNA:chr1:173831852-173837251_F	1.40798	5.96729	6.04593	2.43e-06	0.0214714	4.49117	Up expression
ENST00000399026	1.92648	3.89087	6.04188	2.46e-06	0.0214714	4.48253	Up expression
MAP7	1.06178	5.96956	5.49928	9.85e-06	0.0416449	3.30546	Up expression
lincRNA:chr4:2460833-2464216_R	0.97886	6.76813	5.4715	1.06e-05	0.0416449	3.24431	Up expression
LOC100131231	1.19437	5.86604	5.46642	1.07e-05	0.0416449	3.23312	Up expression
SGK1	1.016	12.9891	5.36737	1.39e-05	0.0484198	3.01434	Up expression
lincRNA:chr5:36693543-36726143_R	1.16457	4.98108	5.25615	1.85e-05	0.0564492	2.76763	Up expression
lincRNA:chr21:44456656-44468556_R	1.12884	4.914	5.22454	2.01e-05	0.0564492	2.69731	Up expression
INPP5A	0.538962	8.07794	5.16092	2.37e-05	0.0590814	2.55552	Up expression
EGR3	4.42209	5.62798	5.1019	2.76e-05	0.0638678	2.42374	Up expression
ENST00000426600	1.71812	5.63537	5.03921	3.25e-05	0.0638678	2.28349	Up expression
CHST11	0.945811	11.192	5.02194	3.4e-05	0.0638678	2.2448	Up expression
EIF5	1.24218	8.99044	5.01359	3.47e-05	0.0638678	2.22609	Up expression
TRIB1	1.11208	13.8851	4.9529	4.07e-05	0.064665	2.08995	Up expression
ENST00000395828	1.57165	5.46758	4.93963	4.21e-05	0.064665	2.06016	Up expression
ENST00000373333	1.23847	3.69029	4.9295	4.32e-05	0.064665	2.03744	Up expression
ENST00000380381	1.71787	4.74287	4.89794	4.69e-05	0.064665	1.96652	Up expression
LOC286052	0.604364	9.928	4.88493	4.86e-05	0.064665	1.93726	Up expression
lincRNA:chr4:77860976-77869926_F	1.08906	7.015	4.8279	5.63e-05	0.064665	1.80899	Up expression
LHFPL5	0.991175	5.98425	4.81881	5.77e-05	0.064665	1.78852	Up expression
LOC100128813	0.857392	6.14487	4.7852	6.3e-05	0.064665	1.71285	Up expression
MBOAT7	0.927476	12.5273	4.77279	6.5e-05	0.064665	1.68488	Up expression
A_33_P3213169	1.63157	7.52404	4.75161	6.87e-05	0.064665	1.63716	Up expression
ZNF281	0.750483	10.5429	4.74815	6.94e-05	0.064665	1.62936	Up expression
MAGOHB	0.632976	7.07477	4.7447	7e-05	0.064665	1.62157	Up expression
KCNC4	0.675441	4.822	4.74457	7e-05	0.064665	1.62129	Up expression
lincRNA:chr11:130467065-130478238_R	1.23771	7.23633	4.73319	7.21e-05	0.064665	1.59563	Up expression
lincRNA:chr4:78108916-78353534_F	1.29845	4.07042	4.69592	7.95e-05	0.064665	1.5116	Up expression
NACC2	1.01145	11.2561	4.67973	8.29e-05	0.064665	1.47508	Up expression
lincRNA:chr1:168226301-168240151_F	0.893252	5.75921	4.66487	8.62e-05	0.064665	1.44155	Up expression
ENST00000366784	1.31034	7.04804	4.66227	8.68e-05	0.064665	1.43568	Up expression
AK172772	0.783818	5.58775	4.66036	8.72e-05	0.064665	1.43137	Up expression
ZNF507	0.983441	4.83633	4.65872	8.76e-05	0.064665	1.42767	Up expression
LOC645158	0.910007	7.16038	4.65572	8.83e-05	0.064665	1.4209	Up expression
lincRNA:chr22:43383554-43391216_R	1.271	3.74128	4.65415	8.87e-05	0.064665	1.41736	Up expression
ENST00000399576	1.84876	4.13096	4.64784	9.01e-05	0.064665	1.40311	Up expression
C1orf88	0.98549	5.54263	4.61481	9.82e-05	0.0671783	1.32858	Up expression
lincRNA:chr14:81868097-81878672_R	1.03148	5.59908	4.61076	9.93e-05	0.0671783	1.31944	Up expression
C1orf55	0.737042	9.01096	4.60345	0.000101192	0.0671783	1.30292	Up expression
UBE2J1	0.912587	11.6275	4.58983	0.000104853	0.0671783	1.27218	Up expression
EXOSC6	0.711406	7.71771	4.57976	0.000107642	0.0671783	1.24946	Up expression
C15orf37	1.16771	6.64242	4.5458	0.000117615	0.0677403	1.17276	Up expression
ENST00000394084	1.23017	6.06571	4.52773	0.000123288	0.0677403	1.13197	Up expression
A_33_P3346936	1.41729	4.03679	4.52232	0.000125042	0.0677403	1.11974	Up expression
lincRNA:chr1:9211176-9211491_R	1.09713	7.36592	4.51832	0.000126354	0.0677403	1.1107	Up expression
ENST00000382331	0.617545	8.87596	4.51487	0.000127494	0.0677403	1.10293	Up expression
TCTEX1D1	0.945336	2.49688	4.51229	0.000128356	0.0677403	1.09709	Up expression
SFN	1.48066	8.53575	4.5104	0.000128988	0.0677403	1.09284	Up expression
ENST00000372219	0.837462	7.20362	4.50213	0.000131802	0.0677403	1.07415	Up expression
IRS2	1.08969	12	4.48671	0.000137208	0.0684648	1.03933	Up expression
IQCG	0.843182	4.72654	4.48359	0.000138329	0.0684648	1.03229	Up expression
LMTK2	0.76971	8.85206	4.48149	0.000139088	0.0684648	1.02754	Up expression
GLUL	0.826727	12.4456	4.45176	0.000150298	0.0719559	0.960389	Up expression
ENST00000244070	2.02499	6.13542	4.43265	0.000157973	0.0736132	0.917236	Up expression
CXCR4	0.713964	16.3079	4.4228	0.000162081	0.0745339	0.894985	Up expression
lincRNA:chr1:35285888-35318988_F	1.09825	7.09225	4.40312	0.000170607	0.0774356	0.850553	Up expression
LOC148987	1.10017	2.96729	4.37689	0.000182672	0.0811076	0.791321	Up expression
lincRNA:chr5:42985502-42991012_F	0.963776	8.6495	4.37549	0.000183339	0.0811076	0.788162	Up expression
RAPGEF6	0.928121	6.13228	4.35789	0.000191933	0.0838482	0.748444	Up expression
lincRNA:chr19:52588079-52597393_F	0.834517	8.00467	4.3318	0.000205422	0.0875525	0.689545	Up expression
ADPRHL1	0.742224	4.76458	4.32496	0.000209109	0.0880502	0.674119	Up expression
ENST00000410052	1.08227	4.0445	4.32026	0.000211685	0.0880737	0.663501	Up expression
lincRNA:chr5:115649076-115664086_R	0.983056	5.66312	4.31019	0.000217302	0.0888702	0.640787	Up expression
lincRNA:chr12:92517824-92518470_R	1.30622	9.80208	4.30472	0.000220419	0.0888702	0.628434	Up expression
PTPRJ	0.699535	7.82094	4.29413	0.000226573	0.0888702	0.604551	Up expression
LOC645676	0.643755	8.04229	4.29028	0.000228857	0.0888702	0.595851	Up expression
lincRNA:chr9:4869500-4896050_F	1.06448	3.3765	4.28017	0.000234952	0.0890075	0.573051	Up expression
ENST00000395742	1.43962	6.00879	4.28001	0.00023505	0.0890075	0.572688	Up expression
lincRNA:chr7:130568978-130792551_R	0.875301	5.49667	4.27625	0.000237355	0.0890075	0.564225	Up expression
OR10G4	0.891182	7.15354	4.2602	0.000247469	0.0890075	0.528022	Up expression
C6orf204	0.776951	6.21867	4.25821	0.000248753	0.0890075	0.523532	Up expression
CHPT1	0.615764	8.64402	4.25545	0.000250544	0.0890075	0.517311	Up expression
lincRNA:chr8:128866972-128902987_F	1.19152	6.666	4.25302	0.000252131	0.0890075	0.51183	Up expression
IDS	0.607427	10.7415	4.24605	0.000256742	0.0897287	0.496108	Up expression
A_33_P3316068	1.62802	6.62621	4.23639	0.000263264	0.0902041	0.474342	Up expression
PSMD9	0.978277	6.91526	4.22487	0.000271265	0.0920431	0.448366	Up expression
C20orf117	0.84658	4.67529	4.19368	0.000294144	0.0988466	0.378099	Up expression
KLF7	0.81265	8.37046	4.17656	0.000307511	0.0992932	0.339533	Up expression
CTSK	0.668262	9.35552	4.17385	0.000309679	0.0992932	0.333436	Up expression
lincRNA:chr3:16139114-16179035_R	0.859014	3.38921	4.16959	0.000313124	0.0994852	0.323833	Up expression
ENST00000404104	1.59271	6.62863	4.16209	0.000319274	0.0995993	0.306954	Up expression
IMPA2	0.789497	12.5922	4.1618	0.000319516	0.0995993	0.306296	Up expression
S100A7A	0.50758	2.60367	4.1365	0.000341177	0.104595	0.249363	Up expression
ZNF597	1.11312	3.26467	4.13087	0.000346192	0.105209	0.236697	Up expression
ACPP	0.845323	7.56241	4.12034	0.000355766	0.105728	0.213018	Up expression
lincRNA:chr15:49385833-49411758_R	0.748699	4.73	4.11226	0.000363293	0.105728	0.194845	Up expression
H3F3B	0.7271	13.0557	4.10805	0.000367274	0.105728	0.185385	Up expression
lincRNA:chrX:64628047-64628361_F	0.892329	6.08771	4.10567	0.000369547	0.105728	0.18003	Up expression
LOC286058	3.49068	5.02787	4.10426	0.000370903	0.105728	0.176851	Up expression
lincRNA:chr6:30781871-30814846_F	0.966364	10.7161	4.09299	0.000381882	0.106771	0.151527	Up expression
SLC45A4	0.744259	11.499	4.0855	0.000389358	0.107147	0.134699	Up expression
WWP2	0.518014	8.835	4.07658	0.000398452	0.108793	0.114657	Up expression
TMPPE	0.549301	7.53608	4.07128	0.000403951	0.109363	0.102758	Up expression
CXCL6	0.984101	4.92665	4.06586	0.000409656	0.109363	0.0905827	Up expression
LOC100129411	0.919622	3.49458	4.05989	0.000416035	0.109409	0.0771701	Up expression
KLHL15	1.44538	3.48746	4.05586	0.00042039	0.109602	0.0681296	Up expression
lincRNA:chr7:130626518-130792822_R	0.807699	8.44796	4.05313	0.000423368	0.109602	0.0620011	Up expression
C2CD3	0.817636	8.11725	4.04818	0.000428833	0.110201	0.0508676	Up expression
KIF13A	1.07272	7.28388	4.04284	0.000434793	0.110917	0.0388859	Up expression
ENST00000368941	1.27437	7.12437	4.03554	0.00044307	0.111141	0.0225147	Up expression
A_33_P3333058	1.27326	2.7605	4.02842	0.000451297	0.111141	0.00654228	Up expression
A_33_P3418571	1.01497	3.48296	4.02055	0.000460574	0.111141	-0.011122	Up expression
BQ706149	1.32987	7.99544	4.0196	0.000461699	0.111141	-0.0132402	Up expression
GSG2	0.685	3.02404	4.01948	0.000461849	0.111141	-0.0135225	Up expression
ANKHD1	0.776748	10.5254	4.01321	0.000469388	0.111141	-0.0275792	Up expression
FAM105B	1.2328	8.23704	4.01186	0.00047102	0.111141	-0.0305929	Up expression
lincRNA:chr7:130567407-130598069_R	0.70972	6.49525	3.98326	0.000507123	0.116435	-0.0947069	Up expression
RBBP6	0.686073	7.4164	3.9741	0.000519239	0.116435	-0.115205	Up expression
USP12	0.730056	4.94508	3.96673	0.000529214	0.116435	-0.131724	Up expression
ENST00000376497	0.87014	4.25742	3.96563	0.000530707	0.116435	-0.134171	Up expression
ENST00000400340	1.6927	3.90533	3.96387	0.000533122	0.116435	-0.138112	Up expression
ENST00000322834	1.1651	7.08692	3.95963	0.00053898	0.116435	-0.147599	Up expression
IL20RB	0.699818	6.40725	3.95657	0.000543256	0.116435	-0.15446	Up expression
MIDN	0.517965	14.1943	3.9457	0.000558694	0.116435	-0.178786	Up expression
CXCL1	1.62513	11.0949	3.94569	0.000558709	0.116435	-0.178808	Up expression
lincRNA:chr8:107282417-107531331_F	1.23217	4.85533	3.94452	0.000560394	0.116435	-0.181423	Up expression
ENST00000319040	0.844497	8.87471	3.9439	0.000561286	0.116435	-0.182803	Up expression
lincRNA:chr11:34718449-34894824_F	0.834958	8.43454	3.94262	0.000563135	0.116435	-0.185659	Up expression
LARP4	0.762902	6.29587	3.93667	0.000571838	0.116472	-0.198973	Up expression
lincRNA:chr16:31681424-31694249_F	1.14006	6.90062	3.92114	0.000595168	0.118185	-0.233687	Up expression
A_33_P3385671	0.520881	6.05642	3.91159	0.000609986	0.119979	-0.255034	Up expression
LOC100133839	1.05243	4.83725	3.90763	0.000616228	0.120316	-0.263872	Up expression
A_33_P3278152	0.861133	7.94008	3.8999	0.000628605	0.120392	-0.281134	Up expression
lincRNA:chr6:72071634-72072825_F	0.946559	4.01308	3.89782	0.000631983	0.120392	-0.285786	Up expression
PPP4R1L	0.739633	4.19777	3.88231	0.000657694	0.122283	-0.320403	Up expression
CDC42EP3	0.881266	6.65663	3.88226	0.000657791	0.122283	-0.32053	Up expression
ANKRD44	1.04312	6.73525	3.87477	0.000670562	0.123345	-0.337221	Up expression
lincRNA:chr7:30590184-30601303_F	1.17024	3.67479	3.86891	0.00068074	0.123912	-0.350298	Up expression
LOC727916	1.06462	3.07567	3.8535	0.000708218	0.127197	-0.384645	Up expression
HMGN5	0.63645	6.33187	3.83569	0.000741348	0.128846	-0.424325	Up expression
A_33_P3264965	0.817685	5.44046	3.83346	0.000745608	0.128846	-0.429298	Up expression
AGBL1	0.632157	5.31065	3.82857	0.000755019	0.128846	-0.440183	Up expression
LOC440944	0.526706	7.60721	3.82628	0.000759459	0.128846	-0.445273	Up expression
ENST00000311122	0.862371	8.99021	3.81974	0.000772301	0.129765	-0.459825	Up expression
FEM1B	0.71714	8.11654	3.81364	0.000784478	0.130044	-0.473402	Up expression
CLEC7A	0.744187	9.03051	3.80991	0.000792015	0.130567	-0.4817	Up expression
STRN	0.549503	5.63138	3.80412	0.000803841	0.131544	-0.494562	Up expression
ZBTB47	0.525776	9.45125	3.80034	0.000811678	0.131544	-0.502981	Up expression
IL13RA1	0.598483	12.6809	3.79998	0.000812424	0.131544	-0.503778	Up expression
STK35	1.14795	5.69262	3.79514	0.000822565	0.131544	-0.514543	Up expression
A_24_P196019	0.849818	7.0745	3.79492	0.00082302	0.131544	-0.515024	Up expression
lincRNA:chr11:65266958-65268504_R	1.02008	8.1	3.79381	0.000825358	0.131544	-0.517485	Up expression
tcag7.1227	0.68807	5.86925	3.79254	0.000828052	0.131544	-0.520313	Up expression
lincRNA:chr7:130596865-130737318_R	0.703147	9.14242	3.78538	0.000843365	0.132174	-0.536213	Up expression
SPNS2	0.744042	9.07475	3.78165	0.000851465	0.132848	-0.544507	Up expression
LOC100127972	1.34862	3.14696	3.77855	0.000858246	0.132983	-0.55139	Up expression
lincRNA:chr3:4368750-4382600_F	0.840713	5.97075	3.77021	0.000876759	0.134583	-0.569908	Up expression
ENST00000406660	1.43976	5.60742	3.76192	0.000895539	0.134583	-0.588296	Up expression
A_33_P3405904	1.00917	6.478	3.75905	0.000902126	0.134583	-0.594654	Up expression
lincRNA:chr2:20783219-20795366_F	1.30536	9.94025	3.7572	0.000906403	0.134583	-0.598758	Up expression
ENST00000367798	1.22583	3.80408	3.75153	0.000919647	0.134586	-0.611344	Up expression
SPATA6	0.557409	5.78752	3.75026	0.000922639	0.134586	-0.614161	Up expression
A_33_P3270084	1.88797	6.70038	3.74959	0.000924221	0.134586	-0.615648	Up expression
lincRNA:chr9:132267249-132269222_F	1.06757	8.11254	3.74508	0.000934915	0.135385	-0.625628	Up expression
NR1D1	0.851343	7.37892	3.74402	0.000937459	0.135385	-0.627986	Up expression
FCAR	1.38013	8.52834	3.73919	0.000949086	0.136425	-0.63868	Up expression
LOC100129363	1.08311	3.95296	3.7378	0.000952463	0.136425	-0.641761	Up expression
A_33_P3334575	0.539336	10.952	3.73473	0.000959975	0.136713	-0.648576	Up expression
CITED4	0.741112	11.8357	3.73219	0.000966214	0.136713	-0.654196	Up expression
ENST00000367596	0.593147	7.55183	3.72283	0.000989569	0.13875	-0.674914	Up expression
FAM7A1	0.888014	5.21492	3.72155	0.000992806	0.13875	-0.677747	Up expression
ZNF267	0.71442	10.5473	3.71181	0.00101781	0.13875	-0.699322	Up expression
OGFRL1	0.639699	12.33	3.70973	0.00102321	0.13875	-0.703914	Up expression
PLCL2	0.535766	9.88898	3.69975	0.00104959	0.139476	-0.725993	Up expression
lincRNA:chr15:50648133-50663574_F	0.913545	7.59229	3.69133	0.00107235	0.139954	-0.744592	Up expression
lincRNA:chr16:86616024-86626124_F	0.687455	2.55592	3.68902	0.00107869	0.139954	-0.749703	Up expression
IL8	2.83179	10.3675	3.68725	0.00108354	0.139954	-0.753598	Up expression
SYF2	0.548399	9.22596	3.68676	0.00108491	0.139954	-0.754697	Up expression
SKP2	0.619633	7.39927	3.68507	0.00108959	0.139954	-0.758426	Up expression
ENST00000375059	1.02402	6.22404	3.68303	0.00109525	0.139954	-0.762922	Up expression
SFRS5	0.967524	13.8558	3.68232	0.00109724	0.139954	-0.76449	Up expression
ENST00000372978	0.769203	7.34483	3.67674	0.00111295	0.140929	-0.776819	Up expression
ENST00000405331	0.625874	9.11483	3.66904	0.00113499	0.142174	-0.793824	Up expression
lincRNA:chr14:97370297-97376872_F	0.684769	5.05792	3.6617	0.00115636	0.142955	-0.810002	Up expression
lincRNA:chr9:132101070-132109699_R	0.953434	4.75462	3.66133	0.00115747	0.142955	-0.810833	Up expression
LOC100129322	1.48794	9.68433	3.65955	0.0011627	0.142955	-0.814741	Up expression
LOC100131354	0.579601	2.15604	3.65507	0.00117604	0.143086	-0.82463	Up expression
A_33_P3274189	0.561664	6.78142	3.65404	0.00117911	0.143086	-0.826893	Up expression
SEMG1	0.858199	4.92831	3.65044	0.00118996	0.143903	-0.834833	Up expression
VHLL	0.742364	4.46875	3.64078	0.00121953	0.145214	-0.856115	Up expression
LOC729841	0.525545	15.3801	3.63747	0.00122983	0.145214	-0.863404	Up expression
PABPC1L	0.605409	6.06202	3.63644	0.00123305	0.145214	-0.865671	Up expression
lincRNA:chr15:49021279-49022041_R	0.899552	5.24117	3.63613	0.00123404	0.145214	-0.866369	Up expression
lincRNA:chr17:38679761-38683252_R	0.887846	6.72392	3.63309	0.0012436	0.145518	-0.87306	Up expression
lincRNA:chr20:56827169-56884069_R	1.1876	3.93938	3.62615	0.00126571	0.146816	-0.888335	Up expression
LOC100132701	1.05266	3.26337	3.6252	0.00126877	0.146816	-0.890426	Up expression
C20orf107	0.709245	7.00308	3.62358	0.001274	0.146816	-0.893994	Up expression
DDX5	0.704171	14.9471	3.62055	0.00128384	0.146924	-0.900662	Up expression
ARHGAP11A	1.00078	3.04604	3.61774	0.00129301	0.146924	-0.906831	Up expression
RP11-35N6.1	0.848832	2.52387	3.61497	0.00130213	0.146924	-0.912926	Up expression
B3GNT5	0.85793	10.6052	3.61464	0.00130322	0.146924	-0.913649	Up expression
PDZD3	1.20482	4.47479	3.61197	0.00131209	0.147448	-0.919527	Up expression
ENST00000377039	0.664	6.93067	3.60572	0.00133303	0.148283	-0.933253	Up expression
EGR2	2.30795	8.35546	3.59919	0.00135529	0.148283	-0.947602	Up expression
CTDSP2	0.558601	12.0352	3.59792	0.00135967	0.148283	-0.950399	Up expression
MS4A3	1.63717	6.77617	3.59739	0.0013615	0.148283	-0.951566	Up expression
lincRNA:chr2:136988322-136990815_F	0.530301	6.41179	3.59664	0.00136409	0.148283	-0.953209	Up expression
lincRNA:chr9:132251336-132267691_F	0.541357	9.83142	3.59603	0.00136619	0.148283	-0.954545	Up expression
TP53INP2	1.33877	6.29217	3.59108	0.00138343	0.148799	-0.965413	Up expression
PRRT4	1.26234	6.56504	3.58979	0.00138798	0.148799	-0.968257	Up expression
ELF3	1.04338	4.29894	3.58181	0.00141631	0.149195	-0.985766	Up expression
C9orf72	1.16258	8.42746	3.58126	0.00141827	0.149195	-0.986962	Up expression
lincRNA:chr8:52809004-52810047_R	1.00985	7.582	3.58041	0.00142135	0.149195	-0.988839	Up expression
UNQ9368	2.57276	5.68467	3.57792	0.00143034	0.149195	-0.994306	Up expression
ZBED4	0.767231	6.01158	3.57751	0.0014318	0.149195	-0.995186	Up expression
ATG16L2	0.732867	14.8183	3.56981	0.00145998	0.151208	-1.01207	Up expression
A_33_P3330120	0.807189	3.7395	3.56475	0.0014788	0.151508	-1.02317	Up expression
ENST00000394494	1.39494	8.22796	3.56057	0.00149452	0.151508	-1.03233	Up expression
lincRNA:chr3:182654047-182654351_R	0.510636	5.41596	3.55765	0.00150558	0.151508	-1.03872	Up expression
GAB2	0.617381	12.8117	3.55721	0.00150727	0.151508	-1.03969	Up expression
A_33_P3276927	2.30721	5.97537	3.55648	0.00151005	0.151508	-1.04129	Up expression
FLJ25006	0.747476	6.15879	3.55237	0.00152582	0.151508	-1.05029	Up expression
EIF2C4	0.566517	10.8835	3.55073	0.00153217	0.151508	-1.05388	Up expression
MAP6D1	0.63842	9.07808	3.54983	0.00153566	0.151508	-1.05585	Up expression
lincRNA:chr17:73598283-73601519_F	0.605692	6.00208	3.54836	0.00154134	0.151508	-1.05905	Up expression
LOC730167	1.36766	3.592	3.54773	0.00154383	0.151508	-1.06045	Up expression
lincRNA:chrX:38863681-38944131_R	0.795175	5.19908	3.54721	0.00154584	0.151508	-1.06158	Up expression
A_33_P3258383	0.510126	5.1435	3.54668	0.0015479	0.151508	-1.06273	Up expression
NFIL3	0.574315	13.662	3.54565	0.00155197	0.151508	-1.065	Up expression
ENST00000392994	1.09455	5.64179	3.54289	0.0015628	0.151718	-1.07103	Up expression
GALR3	1.46553	14.2734	3.53852	0.00158017	0.152979	-1.0806	Up expression
LOC100128025	1.12766	7.561	3.53624	0.00158928	0.153033	-1.08558	Up expression
USP32	1.29098	8.02192	3.53619	0.00158949	0.153033	-1.08569	Up expression
ENST00000368420	0.718622	2.66971	3.5334	0.00160073	0.153073	-1.0918	Up expression
MARCKS	0.782178	14.8723	3.53082	0.00161118	0.153073	-1.09743	Up expression
lincRNA:chr4:56038043-56055418_R	0.702965	5.3065	3.53059	0.00161211	0.153073	-1.09793	Up expression
ENST00000391981	0.882189	5.47412	3.52319	0.0016425	0.153073	-1.1141	Up expression
LOC100129387	1.57846	5.763	3.52069	0.0016529	0.153073	-1.11957	Up expression
lincRNA:chr2:192556480-192586655_R	0.935517	5.67138	3.51898	0.00166004	0.153073	-1.1233	Up expression
ENST00000309470	0.67958	5.89383	3.51888	0.00166047	0.153073	-1.12352	Up expression
GOLGA8A	0.896682	7.02502	3.51878	0.00166089	0.153073	-1.12374	Up expression
C9orf47	0.619256	4.26776	3.51845	0.00166224	0.153073	-1.12444	Up expression
ENST00000369656	0.81386	5.57675	3.5184	0.00166248	0.153073	-1.12457	Up expression
ATPAF1	1.14239	4.17125	3.51783	0.00166484	0.153073	-1.1258	Up expression
ENST00000306901	0.79014	6.37408	3.51587	0.00167312	0.153073	-1.13009	Up expression
ID1	2.55655	6.95571	3.50967	0.00169947	0.154175	-1.14363	Up expression
C7orf28A	0.533026	9.17272	3.50137	0.0017354	0.156221	-1.16174	Up expression
FAM151B	0.798685	5.10817	3.50059	0.00173881	0.156221	-1.16344	Up expression
LOC644075	0.702343	5.64271	3.49586	0.00175964	0.157283	-1.17374	Up expression
MMP8	1.64188	4.61935	3.49071	0.00178259	0.157465	-1.18496	Up expression
lincRNA:chr9:132251329-132265784_F	0.603388	8.44956	3.49044	0.00178383	0.157465	-1.18556	Up expression
A_33_P3359869	1.93843	5.45371	3.48295	0.00181776	0.159425	-1.20187	Up expression
SRRM2	0.707103	11.2937	3.47907	0.00183557	0.159895	-1.21031	Up expression
LOC284009	0.664441	4.70054	3.47829	0.00183919	0.159895	-1.21202	Up expression
lincRNA:chr9:132251423-132266198_F	0.56814	10.5928	3.47403	0.001859	0.160347	-1.22129	Up expression
C8orf60	0.920909	9.89392	3.47356	0.00186121	0.160347	-1.22232	Up expression
ANP32C	0.671434	7.33287	3.47298	0.00186393	0.160347	-1.22358	Up expression
CCKBR	0.629612	2.67631	3.47275	0.00186498	0.160347	-1.22407	Up expression
lincRNA:chr9:22118642-22120709_R	1.04743	3.69508	3.46426	0.00190522	0.161714	-1.24254	Up expression
MAML2	0.862521	6.35756	3.46209	0.00191564	0.161714	-1.24726	Up expression
ENST00000375947	1.34806	5.28183	3.45931	0.00192908	0.161796	-1.25331	Up expression
BTBD7	0.528259	6.73396	3.45689	0.00194085	0.161993	-1.25857	Up expression
KCNK7	1.02423	8.60179	3.45414	0.00195426	0.162475	-1.26453	Up expression
lincRNA:chr2:165509129-165519404_F	1.14136	4.05942	3.45091	0.00197018	0.162475	-1.27155	Up expression
ENST00000409415	0.996049	12.6087	3.44853	0.001982	0.162475	-1.27672	Up expression
ZNF815	0.569126	9.28146	3.44782	0.00198556	0.162475	-1.27827	Up expression
lincRNA:chr13:112180014-112180256_R	1.08192	5.49504	3.44686	0.00199035	0.162475	-1.28036	Up expression
ARHGEF6	0.529636	8.69175	3.44542	0.00199752	0.162475	-1.28347	Up expression
lincRNA:chr3:171506370-171528740_R	1.45888	4.541	3.44372	0.00200606	0.162475	-1.28716	Up expression
SLC11A1	0.914264	9.90464	3.44345	0.00200745	0.162475	-1.28776	Up expression
LOC100130597	0.945615	4.24821	3.43321	0.00205967	0.164463	-1.30997	Up expression
IKZF5	0.593231	6.67033	3.4284	0.00208467	0.165209	-1.32041	Up expression
TMEM185B	0.719821	7.90757	3.42257	0.00211534	0.166883	-1.33304	Up expression
LOC100128697	1.33448	5.70321	3.41608	0.00215001	0.168715	-1.3471	Up expression
ERN1	0.573388	6.44081	3.41605	0.00215015	0.168715	-1.34715	Up expression
A_33_P3319905	1.08631	10.9194	3.41247	0.0021695	0.168868	-1.3549	Up expression
lincRNA:chr10:29699919-29733919_R	0.644455	4.63063	3.40882	0.00218945	0.168889	-1.36281	Up expression
MPPE1	0.649	10.946	3.40868	0.00219023	0.168889	-1.36312	Up expression
CAMK1D	0.680079	10.4022	3.40766	0.00219579	0.168889	-1.36531	Up expression
RRP12	0.729944	9.90375	3.40544	0.00220803	0.168889	-1.37012	Up expression
lincRNA:chr7:22611311-22612083_F	0.529301	3.74925	3.40371	0.0022176	0.168889	-1.37386	Up expression
lincRNA:chr7:130528285-130800860_R	1.12589	6.58558	3.40264	0.00222354	0.168889	-1.37617	Up expression
SLC2A3	0.698779	9.65311	3.40125	0.0022313	0.168889	-1.37918	Up expression
SCPEP1	0.621713	9.51713	3.3983	0.0022478	0.168889	-1.38555	Up expression
ENST00000391657	0.678601	6.83167	3.39655	0.00225771	0.168889	-1.38935	Up expression
lincRNA:chr6:30260024-30264016_R	0.572979	9.538	3.39598	0.00226092	0.168889	-1.39058	Up expression
DMRTC2	1.35424	3.935	3.39559	0.0022631	0.168889	-1.39141	Up expression
SORD	0.700182	7.56308	3.39457	0.00226889	0.168889	-1.39362	Up expression
PAPD5	1.23143	3.94275	3.39403	0.00227198	0.168889	-1.3948	Up expression
RAD23B	0.743828	9.00503	3.39099	0.00228929	0.168889	-1.40136	Up expression
LOC100129826	0.920573	5.75592	3.39004	0.00229476	0.168889	-1.40342	Up expression
A_33_P3306973	0.944979	8.0615	3.38198	0.00234141	0.170545	-1.42082	Up expression
lincRNA:chr9:132255819-132266046_F	0.550503	10.6549	3.38162	0.00234353	0.170545	-1.4216	Up expression
lincRNA:chr6:30262257-30263993_R	0.635678	8.12842	3.38122	0.00234589	0.170545	-1.42247	Up expression
lincRNA:chr1:150582126-150591026_R	0.646182	6.81183	3.38016	0.00235208	0.170545	-1.42475	Up expression
AY358103	0.91251	6.26046	3.37586	0.00237745	0.170615	-1.43402	Up expression
FOSB	1.81429	8.64438	3.3747	0.00238436	0.17068	-1.43653	Up expression
AK124781	0.891531	7.48046	3.37346	0.00239175	0.17068	-1.4392	Up expression
PCDHB4	0.893196	4.27354	3.37313	0.00239373	0.17068	-1.43992	Up expression
SFRS18	0.630155	8.64028	3.37243	0.0023979	0.17068	-1.44142	Up expression
ZNF669	0.758699	5.49742	3.36666	0.00243269	0.172672	-1.45387	Up expression
ELL2	0.589657	10.0561	3.36568	0.00243867	0.172672	-1.45599	Up expression
PIK3R3	0.860958	3.31162	3.3623	0.00245932	0.173126	-1.46327	Up expression
CEP68	0.627923	6.62462	3.35969	0.00247539	0.17372	-1.4689	Up expression
CCNG2	0.641894	7.51458	3.34611	0.00256055	0.178125	-1.49812	Up expression
AK097991	0.775112	6.38012	3.3443	0.00257216	0.178362	-1.50202	Up expression
ZMYM5	0.541864	7.40065	3.3426	0.00258309	0.178442	-1.50569	Up expression
RAB41	0.780392	3.10017	3.34235	0.00258466	0.178442	-1.50621	Up expression
lincRNA:chr14:71971647-71983097_F	1.2377	6.87887	3.34027	0.00259813	0.178442	-1.5107	Up expression
ARHGAP15	0.547455	10.7191	3.32587	0.00269289	0.183458	-1.54164	Up expression
lincRNA:chr7:30589933-30601268_R	0.76193	7.51617	3.32506	0.00269832	0.18347	-1.54337	Up expression
LOC100288439	0.64265	4.90238	3.31667	0.00275517	0.185929	-1.56137	Up expression
HUS1B	1.55278	4.67254	3.31658	0.00275577	0.185929	-1.56156	Up expression
lincRNA:chr2:216506493-216696313_R	0.622762	2.52787	3.31108	0.00279373	0.187046	-1.57337	Up expression
A_32_P154223	0.767916	4.7165	3.31014	0.00280023	0.187123	-1.57538	Up expression
CR987211	0.639797	11.4794	3.30696	0.00282246	0.187804	-1.5822	Up expression
lincRNA:chr7:30563982-30601116_R	0.610371	9.17171	3.29946	0.00287549	0.189132	-1.59827	Up expression
lincRNA:chr9:132251378-132267359_F	0.608783	10.4747	3.29751	0.00288944	0.189166	-1.60244	Up expression
ENST00000367088	0.766797	7.50917	3.29614	0.00289929	0.189166	-1.60538	Up expression
ENST00000370635	1.53587	3.80375	3.29521	0.00290595	0.189166	-1.60736	Up expression
lincRNA:chr9:37579075-37586275_R	1.04179	3.49917	3.29446	0.0029114	0.189166	-1.60898	Up expression
lincRNA:chr19:28282645-28284306_R	0.648	7.141	3.29438	0.002912	0.189166	-1.60916	Up expression
RBM3	0.583361	11.8445	3.29349	0.00291839	0.18923	-1.61105	Up expression
PSIMCT-1	0.853084	4.25354	3.28353	0.00299136	0.192132	-1.63236	Up expression
lincRNA:chr7:30590243-30601332_R	0.69393	7.79133	3.28215	0.00300163	0.192132	-1.63532	Up expression
ENST00000333765	0.670035	2.67621	3.27572	0.00304983	0.192759	-1.64906	Up expression
LOC388780	1.19609	5.56679	3.27496	0.00305555	0.192759	-1.65067	Up expression
lincRNA:chr7:130736639-130792533_R	0.585636	9.53758	3.27325	0.00306852	0.192881	-1.65433	Up expression
CDC42	0.508428	10.9146	3.27019	0.00309189	0.194001	-1.66087	Up expression
2024-03-08	0.536594	6.18129	3.26463	0.00313473	0.19556	-1.67274	Up expression
ENST00000371012	1.32278	2.97842	3.26406	0.00313912	0.19556	-1.67395	Up expression
MEGF6	0.889832	8.89708	3.25699	0.0031945	0.197601	-1.68903	Up expression
IVNS1ABP	0.704245	8.50538	3.25034	0.00324742	0.199499	-1.70319	Up expression
hg18:lincRNA:chr3:196920197-196924417_F	0.771818	8.50825	3.24855	0.00326189	0.199593	-1.70703	Up expression
lincRNA:chr14:50103025-50109525_R	1.32769	3.59117	3.24795	0.00326668	0.199593	-1.70829	Up expression
ENST00000469435	1.24538	5.99613	3.2411	0.00332247	0.200491	-1.72289	Up expression
lincRNA:chr9:132251378-132266150_F	0.613888	10.9023	3.24064	0.00332622	0.200491	-1.72386	Up expression
C9orf57	0.580678	2.08162	3.23126	0.00340414	0.203718	-1.74382	Up expression
SBDSP	0.553126	7.96479	3.22928	0.00342082	0.204366	-1.74804	Up expression
PTEN	0.503946	12.0375	3.22573	0.0034509	0.204519	-1.75558	Up expression
IL1R2	0.968899	10.6062	3.22501	0.00345704	0.204519	-1.75711	Up expression
ENST00000409342	0.676881	6.27592	3.22493	0.00345772	0.204519	-1.75728	Up expression
SF3B4	0.823818	4.74742	3.22378	0.00346755	0.204519	-1.75973	Up expression
ABCD3	0.710483	6.43421	3.22133	0.00348853	0.204908	-1.76493	Up expression
A_24_P926684	1.36685	4.61238	3.21783	0.00351878	0.205684	-1.77236	Up expression
SERTAD3	0.530881	8.39083	3.21757	0.00352101	0.205684	-1.77291	Up expression
LOC644422	0.650343	5.61154	3.21183	0.00357116	0.206157	-1.7851	Up expression
FAM22G	0.51565	7.61158	3.2103	0.00358465	0.206157	-1.78834	Up expression
ENST00000373844	0.522636	6.87846	3.20907	0.00359546	0.206157	-1.79094	Up expression
CSRNP1	1.27874	9.65256	3.20896	0.00359647	0.206157	-1.79118	Up expression
CAPN3	0.614654	7.96294	3.20891	0.00359687	0.206157	-1.79128	Up expression
LOC202781	0.631881	6.85154	3.20887	0.00359729	0.206157	-1.79138	Up expression
lincRNA:chr5:120989726-121088801_F	0.539441	4.60583	3.20882	0.00359772	0.206157	-1.79148	Up expression
STK17B	0.576115	12.1601	3.20781	0.00360668	0.206157	-1.79362	Up expression
A_33_P3364869	1.39527	13.0525	3.20535	0.00362854	0.206157	-1.79883	Up expression
lincRNA:chr4:24517527-24528002_R	0.570266	8.05817	3.20441	0.00363695	0.206157	-1.80082	Up expression
LOC100132495	1.1142	4.82725	3.20367	0.0036436	0.206157	-1.80239	Up expression
NR4A2	1.61975	6.23951	3.20166	0.00366167	0.206157	-1.80665	Up expression
LOC401588	0.919538	8.20208	3.19921	0.00368381	0.206157	-1.81185	Up expression
ENST00000358041	0.851364	8.67079	3.19864	0.00368895	0.206157	-1.81305	Up expression
SGSM2	0.771507	10.0019	3.19746	0.00369973	0.206157	-1.81556	Up expression
MYO9B	0.511804	12.222	3.19704	0.00370348	0.206157	-1.81643	Up expression
A_33_P3390349	0.504748	6.69604	3.19574	0.00371543	0.206157	-1.81921	Up expression
ERLIN1	0.681126	6.43513	3.19565	0.00371624	0.206157	-1.8194	Up expression
lincRNA:chr20:58662941-58676395_F	0.762846	5.46121	3.19313	0.00373929	0.206453	-1.82472	Up expression
ENST00000261012	0.67893	5.47221	3.19074	0.00376131	0.206558	-1.82978	Up expression
ENST00000379805	1.36788	2.88521	3.18989	0.00376924	0.206558	-1.83159	Up expression
BEGAIN	0.951427	8.55708	3.18871	0.00378013	0.206672	-1.83407	Up expression
lincRNA:chr15:25287981-25296366_F	0.86351	6.69992	3.18509	0.00381391	0.206672	-1.84173	Up expression
lincRNA:chr18:14082796-14085009_R	0.875063	3.18108	3.18506	0.00381422	0.206672	-1.8418	Up expression
ZNF628	0.630559	9.29492	3.18402	0.00382395	0.206878	-1.844	Up expression
PELI1	0.559993	14.0379	3.18285	0.00383497	0.207153	-1.84647	Up expression
WWC2	0.834839	4.58375	3.18131	0.00384955	0.2073	-1.84974	Up expression
CTAG1A	1.86847	4.04077	3.17733	0.00388732	0.208956	-1.85815	Up expression
JMJD6	0.917399	9.76333	3.17669	0.00389343	0.208956	-1.8595	Up expression
FLJ31306	0.53993	8.54992	3.17252	0.00393345	0.209637	-1.8683	Up expression
PTGER2	0.567517	10.9115	3.17237	0.00393493	0.209637	-1.86862	Up expression
lincRNA:chr8:590407-594400_R	0.939979	9.70479	3.17159	0.00394244	0.209717	-1.87027	Up expression
ATP13A1	0.582706	8.65354	3.16672	0.00398988	0.2107	-1.88056	Up expression
SAT1	0.567606	15.4588	3.16491	0.00400761	0.2107	-1.88438	Up expression
MALAT1	0.986713	8.96683	3.16424	0.00401417	0.2107	-1.88578	Up expression
lincRNA:chr7:30601413-30603609_R	0.736783	7.636	3.16232	0.00403311	0.2107	-1.88983	Up expression
H2AFV	0.612517	9.55892	3.16161	0.00404017	0.2107	-1.89134	Up expression
lincRNA:chr2:64478961-64479989_R	0.662392	2.15525	3.16121	0.00404415	0.2107	-1.89219	Up expression
FLJ31104	1.01585	4.03825	3.16109	0.00404531	0.2107	-1.89243	Up expression
PTX3	1.22055	8.66707	3.1585	0.00407108	0.211188	-1.8979	Up expression
GZF1	0.51504	6.41622	3.15833	0.00407282	0.211188	-1.89827	Up expression
lincRNA:chr22:31365634-31376450_R	0.640049	5.41488	3.15625	0.00409364	0.211576	-1.90265	Up expression
EGR1	2.2026	10.7294	3.14637	0.00419386	0.213979	-1.92346	Up expression
BC030617	0.814601	10.0723	3.14534	0.00420439	0.213979	-1.92562	Up expression
MICALL2	0.590713	8.42933	3.1441	0.00421726	0.213979	-1.92825	Up expression
A_33_P3410781	0.819203	7.60692	3.14402	0.004218	0.213979	-1.9284	Up expression
TLR2	0.51058	13.9708	3.14134	0.00424576	0.21412	-1.93404	Up expression
SIGLEC10	0.763559	11.159	3.13419	0.00432072	0.215413	-1.94909	Up expression
EPB41	0.779287	5.55942	3.12518	0.00441689	0.217691	-1.96802	Up expression
EDEM1	0.636699	9.00933	3.12439	0.0044254	0.217691	-1.96967	Up expression
KIAA2022	0.993559	3.20454	3.12409	0.00442869	0.217691	-1.97031	Up expression
CECR7	1.09052	4.66133	3.12309	0.00443955	0.21779	-1.97242	Up expression
lincRNA:chrX:130864569-130871024_R	0.700524	3.65654	3.12275	0.00444316	0.21779	-1.97312	Up expression
ENST00000407637	0.649259	2.4035	3.12108	0.00446132	0.218068	-1.97662	Up expression
UNQ2963	0.574804	4.73463	3.11411	0.00453787	0.220676	-1.99125	Up expression
CSF2RA	0.696636	10.3337	3.11168	0.0045649	0.220968	-1.99635	Up expression
ENST00000443107	0.759636	4.05183	3.10937	0.00459073	0.221604	-2.0012	Up expression
CYorf15A	0.927182	6.61404	3.10698	0.00461754	0.222093	-2.00621	Up expression
GMEB2	0.545448	8.24354	3.1034	0.00465804	0.222093	-2.01371	Up expression
lincRNA:chr7:30601081-30617375_R	0.712084	7.15317	3.1027	0.00466595	0.222166	-2.01517	Up expression
COQ10B	0.571161	7.80315	3.10051	0.00469098	0.222541	-2.01976	Up expression
NEDD9	0.784066	7.45327	3.09935	0.0047042	0.222541	-2.02218	Up expression
ProSAPiP1	0.999671	4.26112	3.09673	0.00473437	0.222541	-2.02767	Up expression
NAMPT	0.557249	13.9511	3.09541	0.00474957	0.222541	-2.03043	Up expression
lincRNA:chrX:62648657-62780930_R	0.593776	4.97008	3.0952	0.00475202	0.222541	-2.03087	Up expression
lincRNA:chr2:152627254-152653279_R	0.844769	3.31258	3.08974	0.00481556	0.222541	-2.04228	Up expression
LCE6A	0.676168	6.00017	3.08803	0.00483563	0.222541	-2.04585	Up expression
lincRNA:chr6:151713007-151720482_F	1.27239	5.79967	3.08665	0.00485191	0.222541	-2.04874	Up expression
SLC28A3	0.509248	2.56648	3.08661	0.00485246	0.222541	-2.04884	Up expression
A_33_P3290949	0.595685	6.49521	3.08589	0.00486091	0.222541	-2.05033	Up expression
AK130290	0.767594	3.96742	3.08141	0.00491419	0.222541	-2.05969	Up expression
NFKBID	1.52102	7.10625	3.08098	0.00491938	0.222541	-2.0606	Up expression
GPSM2	0.565287	6.15883	3.08022	0.00492842	0.222541	-2.06218	Up expression
DDIT3	0.597979	9.26554	3.07932	0.00493919	0.222541	-2.06405	Up expression
ZBTB25	0.649643	7.12171	3.0793	0.00493952	0.222541	-2.06411	Up expression
ENST00000397102	1.03757	2.93183	3.0792	0.00494072	0.222541	-2.06432	Up expression
lincRNA:chr20:42178017-42179578_F	0.611063	7.28008	3.07912	0.0049417	0.222541	-2.06449	Up expression
lincRNA:chr2:74212809-74213409_R	1.09089	11.2036	3.07782	0.00495733	0.222541	-2.0672	Up expression
YTHDF1	0.533949	8.81889	3.07497	0.00499182	0.223629	-2.07315	Up expression
NCRNA00173	0.763951	9.73263	3.07223	0.00502508	0.224098	-2.07885	Up expression
AK096917	0.676804	5.27987	3.07202	0.00502765	0.224098	-2.07929	Up expression
MAFF	1.36306	8.14767	3.07081	0.0050425	0.224098	-2.08182	Up expression
KRTAP9-9	1.36583	5.10746	3.07047	0.00504661	0.224098	-2.08252	Up expression
RIPK4	0.785706	4.95083	3.06874	0.00506788	0.224098	-2.08613	Up expression
ENST00000378078	0.508448	9.9665	3.06379	0.00512922	0.224098	-2.09646	Up expression
LOC339929	0.672497	6.41254	3.06349	0.00513288	0.224098	-2.09708	Up expression
FBXO24	0.588997	4.98981	3.06281	0.0051414	0.224098	-2.0985	Up expression
ARRDC5	0.745252	6.57204	3.06269	0.00514286	0.224098	-2.09874	Up expression
HERV-FRD	0.703476	2.79546	3.06266	0.00514324	0.224098	-2.09881	Up expression
lincRNA:chr9:132255761-132266207_F	0.537287	10.4917	3.06204	0.005151	0.224098	-2.1001	Up expression
FLJ26332	0.641091	5.66817	3.06169	0.00515535	0.224098	-2.10082	Up expression
ZNF783	0.895671	7.16079	3.06134	0.00515979	0.224098	-2.10156	Up expression
lincRNA:chr6:80248431-80271556_R	0.823392	4.40946	3.06118	0.00516179	0.224098	-2.10189	Up expression
GGA1	0.509821	9.55365	3.06025	0.00517339	0.224324	-2.10382	Up expression
lincRNA:chr9:132251021-132255864_F	0.660448	7.70883	3.05875	0.00519231	0.224587	-2.10695	Up expression
HIGD1C	0.65658	3.10137	3.05549	0.00523357	0.224587	-2.11375	Up expression
ENST00000368982	1.18332	4.69487	3.05529	0.00523606	0.224587	-2.11416	Up expression
XRN2	0.654853	9.75417	3.05425	0.00524933	0.224587	-2.11633	Up expression
ENST00000378941	0.557902	6.26683	3.05376	0.00525559	0.224587	-2.11735	Up expression
EPCAM	1.01764	3.32108	3.05003	0.00530327	0.225754	-2.1251	Up expression
OR4P4	0.672804	2.34271	3.04727	0.00533892	0.226444	-2.13085	Up expression
lincRNA:chr11:29331349-29342299_F	0.936385	4.67621	3.04575	0.00535864	0.226698	-2.13401	Up expression
ENST00000382881	1.05342	7.81588	3.0455	0.00536182	0.226698	-2.13452	Up expression
PNMAL2	0.598287	4.47771	3.04492	0.00536938	0.226698	-2.13573	Up expression
G0S2	2.9812	12.364	3.04358	0.00538681	0.226698	-2.13851	Up expression
OR2J2	0.712028	4.7245	3.04344	0.00538868	0.226698	-2.13881	Up expression
ENST00000375322	1.3352	9.95242	3.04053	0.00542678	0.226698	-2.14485	Up expression
lincRNA:chr7:30590168-30601268_R	0.57521	9.22921	3.04044	0.005428	0.226698	-2.14504	Up expression
RUNX1	0.52011	7.70915	3.04034	0.00542924	0.226698	-2.14524	Up expression
A_32_P185628	0.856832	3.91421	3.03015	0.00556482	0.229295	-2.16639	Up expression
ENST00000426323	0.878678	3.82904	3.02976	0.00557015	0.229295	-2.16721	Up expression
C9orf102	0.52385	4.29848	3.0277	0.00559795	0.230078	-2.17148	Up expression
MARCKSL1	0.655455	9.21958	3.02396	0.00564887	0.230464	-2.17925	Up expression
ENST00000395270	1.0463	4.26729	3.02384	0.00565042	0.230464	-2.17948	Up expression
ZXDC	0.599091	8.33742	3.02378	0.0056513	0.230464	-2.17962	Up expression
A_33_P3367917	1.08366	10.6047	3.02116	0.00568722	0.230683	-2.18505	Up expression
lincRNA:chr1:200331352-200350927_R	0.825133	4.35258	3.02076	0.0056926	0.230683	-2.18586	Up expression
lincRNA:chr8:52808516-52808934_F	1.31575	4.26733	3.01955	0.00570927	0.230683	-2.18837	Up expression
HOXA6	0.602063	4.10721	3.01708	0.00574357	0.231282	-2.1935	Up expression
DUSP16	0.575378	7.03321	3.01492	0.00577355	0.231931	-2.19796	Up expression
DTX4	0.565636	4.55375	3.01443	0.00578039	0.231939	-2.19898	Up expression
MYT1L	0.572203	2.34013	3.0126	0.00580594	0.232165	-2.20276	Up expression
LOC100131355	0.769427	6.5895	3.01145	0.00582217	0.232381	-2.20515	Up expression
ENST00000342444	0.938413	3.02013	3.00708	0.00588386	0.233411	-2.21418	Up expression
KIAA0895	0.594301	2.38146	3.00608	0.00589811	0.233711	-2.21626	Up expression
lincRNA:chr5:757425-764350_F	0.598385	6.47713	3.00352	0.00593467	0.234098	-2.22155	Up expression
SRXN1	0.503469	11.8037	3.00145	0.00596428	0.235001	-2.22582	Up expression
ENST00000379350	1.88722	5.97479	2.99523	0.00605437	0.235891	-2.23866	Up expression
lincRNA:chrX:73794800-73800175_R	0.722084	5.50158	2.99368	0.00607716	0.236515	-2.24188	Up expression
EMR4P	1.30569	4.48125	2.99236	0.00609645	0.236739	-2.24459	Up expression
KIAA0556	0.547035	5.94658	2.9914	0.00611057	0.236807	-2.24657	Up expression
A_33_P3240652	0.792559	5.05367	2.99119	0.00611373	0.236807	-2.24702	Up expression
lincRNA:chr4:769425-775573_R	0.54342	5.80762	2.98938	0.00614039	0.237095	-2.25074	Up expression
CAMKK1	0.676778	6.78566	2.98798	0.00616113	0.237095	-2.25363	Up expression
AGAP11	0.535406	4.49137	2.98424	0.00621686	0.237308	-2.26134	Up expression
lincRNA:chr6:30260270-30282073_R	0.528986	8.64062	2.98407	0.00621938	0.237308	-2.26169	Up expression
CRIPAK	0.680301	8.82004	2.98389	0.00622208	0.237308	-2.26206	Up expression
STX16	0.513862	10.8921	2.98332	0.0062306	0.237308	-2.26323	Up expression
ENST00000355850	1.2269	3.84675	2.97952	0.00628792	0.237547	-2.27107	Up expression
CENPV	1.22416	4.68354	2.97786	0.00631298	0.237741	-2.27448	Up expression
lincRNA:chr6:30262292-30282153_R	0.651231	7.99475	2.97743	0.00631953	0.237741	-2.27537	Up expression
LOC100131289	0.930105	3.95662	2.97576	0.0063449	0.238176	-2.2788	Up expression
MGAT4A	0.537007	10.9783	2.97533	0.00635155	0.238176	-2.27969	Up expression
ENST00000397495	0.699042	6.21338	2.97248	0.00639527	0.239307	-2.28557	Up expression
NUDT16P	1.14987	5.31521	2.97247	0.0063954	0.239307	-2.28558	Up expression
ENST00000366699	0.56349	7.81204	2.97047	0.0064262	0.239327	-2.2897	Up expression
C14orf49	1.11731	6.06167	2.96595	0.00649641	0.240257	-2.299	Up expression
SRF	0.900815	7.7699	2.96252	0.0065501	0.241209	-2.30604	Up expression
LOC100132855	0.691364	5.81112	2.96212	0.00655637	0.241209	-2.30686	Up expression
lincRNA:chr6:30262607-30282220_R	0.610643	8.03658	2.96188	0.00656011	0.241209	-2.30735	Up expression
PBX2	0.661416	9.38881	2.96166	0.00656356	0.241209	-2.3078	Up expression
lincRNA:chr13:50557649-50568249_F	0.522976	6.75669	2.96066	0.00657933	0.241277	-2.30985	Up expression
BC021857	1.0201	9.34538	2.95741	0.00663085	0.241277	-2.31653	Up expression
ENST00000394848	0.719259	7.30042	2.9559	0.00665496	0.241277	-2.31963	Up expression
lincRNA:chr9:132255696-132266160_F	0.527476	10.6196	2.95331	0.00669653	0.241277	-2.32496	Up expression
DEFT1P2	1.00756	4.49512	2.95325	0.00669736	0.241277	-2.32506	Up expression
PER1	1.33342	10.2128	2.95311	0.00669973	0.241277	-2.32537	Up expression
SNAP23	0.646472	9.23235	2.95257	0.00670833	0.241277	-2.32646	Up expression
ENST00000378928	0.637657	3.97912	2.95227	0.00671328	0.241277	-2.32709	Up expression
PRO0628	0.530713	6.19483	2.94981	0.00675288	0.24181	-2.33213	Up expression
ENST00000371707	0.768629	6.65625	2.9492	0.00676285	0.241919	-2.33339	Up expression
AQP7P3	0.720028	4.26083	2.94707	0.00679741	0.242659	-2.33775	Up expression
RBM6	0.556944	9.42804	2.94514	0.00682899	0.24327	-2.34171	Up expression
C5orf23	1.28622	4.48725	2.93937	0.00692394	0.245172	-2.35352	Up expression
LOC284441	0.658958	10.3292	2.93765	0.00695262	0.24569	-2.35706	Up expression
TNFRSF12A	0.898262	9.3821	2.93465	0.0070027	0.246711	-2.36319	Up expression
lincRNA:chr1:247372146-247372531_R	0.758175	6.68104	2.93213	0.00704498	0.247452	-2.36834	Up expression
CCNY	0.734636	11.0663	2.93157	0.00705446	0.247536	-2.36949	Up expression
lincRNA:chrX:62648803-62780941_R	0.626608	5.93496	2.92921	0.00709448	0.248442	-2.37432	Up expression
MAPK8IP3	0.571217	13.1535	2.92694	0.00713297	0.24954	-2.37895	Up expression
FAM153B	0.824497	6.81987	2.92603	0.0071485	0.249639	-2.38081	Up expression
ENST00000398984	0.748287	2.56696	2.92551	0.00715745	0.249639	-2.38188	Up expression
lincRNA:chr7:30590171-30601128_R	0.722888	8.33029	2.92133	0.00722937	0.250334	-2.39042	Up expression
MDM4	0.520877	8.86722	2.91996	0.00725298	0.250453	-2.39321	Up expression
LOC100127944	0.77714	4.55904	2.9196	0.00725919	0.250453	-2.39394	Up expression
CA5A	0.67351	6.403	2.91751	0.0072956	0.250557	-2.39821	Up expression
lincRNA:chr9:132264675-132275963_F	0.512287	9.97813	2.91531	0.00733412	0.250557	-2.40271	Up expression
ENST00000378305	0.804811	4.99967	2.91161	0.00739907	0.252451	-2.41025	Up expression
LOC100129112	0.786007	3.98021	2.91097	0.0074104	0.252451	-2.41155	Up expression
lincRNA:chr4:79567304-79602217_F	0.721378	2.77229	2.91004	0.00742687	0.252451	-2.41345	Up expression
FLJ44635	1.03948	5.68596	2.90356	0.00754255	0.2548	-2.42665	Up expression
SH3BP2	0.594879	6.03001	2.90178	0.00757465	0.2548	-2.43028	Up expression
ENST00000380308	0.628455	6.45696	2.90107	0.00758752	0.2548	-2.43173	Up expression
A_33_P3389578	0.95514	8.46246	2.90061	0.00759576	0.2548	-2.43265	Up expression
BEND7	0.746657	6.14967	2.89875	0.00762964	0.2548	-2.43646	Up expression
lincRNA:chr6:140662432-140669282_F	1.07556	2.51696	2.89815	0.00764059	0.2548	-2.43768	Up expression
C17orf107	1.05951	6.89708	2.89467	0.0077042	0.255838	-2.44476	Up expression
lincRNA:chr7:66331919-66336772_F	0.808315	2.37729	2.89444	0.00770829	0.255838	-2.44521	Up expression
ZNFX1	0.518594	7.58321	2.89042	0.00778251	0.256343	-2.45339	Up expression
lincRNA:chr2:139362079-139370737_F	0.672329	7.21354	2.89008	0.00778883	0.256343	-2.45409	Up expression
SUMO1	0.519171	9.15734	2.88896	0.0078095	0.256343	-2.45635	Up expression
KLF5	1.06552	8.01402	2.88822	0.00782337	0.256343	-2.45786	Up expression
ANXA11	0.501832	10.9749	2.88624	0.00786037	0.25674	-2.46189	Up expression
QSOX2	0.50335	7.72837	2.88478	0.00788767	0.256912	-2.46485	Up expression
ENST00000398497	1.36487	4.60612	2.88369	0.00790811	0.257064	-2.46706	Up expression
ENST00000377651	0.948084	8.346	2.88093	0.00796023	0.257064	-2.47266	Up expression
FAM9B	0.813657	3.72846	2.88093	0.00796028	0.257064	-2.47267	Up expression
A_33_P3311653	0.530301	6.18179	2.88088	0.00796122	0.257064	-2.47277	Up expression
LOC222159	0.543685	7.53704	2.87548	0.008064	0.257455	-2.48372	Up expression
CES8	0.620217	4.77104	2.87243	0.00812267	0.257948	-2.4899	Up expression
FAM153C	1.35215	4.83096	2.87187	0.00813354	0.257948	-2.49104	Up expression
ZFAND3	0.50757	8.82791	2.87053	0.0081595	0.258172	-2.49376	Up expression
NXF1	0.54558	10.9343	2.86812	0.00820633	0.258172	-2.49864	Up expression
SPTBN1	0.55957	5.2654	2.86785	0.00821158	0.258172	-2.49919	Up expression
ACVR1B	0.69701	3.55273	2.86543	0.00825893	0.258741	-2.50409	Up expression
DHX40	0.508315	6.65779	2.85848	0.00839624	0.260215	-2.51815	Up expression
SF1	0.712837	10.5881	2.85796	0.00840648	0.260215	-2.51919	Up expression
CILP	1.04928	4.12604	2.85785	0.00840873	0.260215	-2.51942	Up expression
ITCH	0.643395	9.12469	2.85766	0.00841248	0.260215	-2.5198	Up expression
LOC441208	1.09071	4.21217	2.85724	0.00842092	0.260215	-2.52065	Up expression
BM977558	0.760902	8.32479	2.85175	0.00853125	0.261085	-2.53175	Up expression
SLC5A9	1.02564	4.19992	2.84785	0.00861033	0.262128	-2.53962	Up expression
FAM193B	0.875573	8.85554	2.84304	0.00870894	0.263611	-2.54932	Up expression
ENST00000359130	0.504944	2.09587	2.84107	0.00874957	0.263611	-2.55329	Up expression
SNHG3	0.541378	12.0028	2.83765	0.00882071	0.264387	-2.56019	Up expression
GABBR1	0.558669	6.61843	2.83607	0.0088538	0.264824	-2.56338	Up expression
A_33_P3236247	0.692238	2.53142	2.83478	0.00888076	0.264824	-2.56597	Up expression
LOC100130996	0.646587	6.89442	2.83388	0.00889968	0.265162	-2.56778	Up expression
CBX4	0.71264	8.5561	2.83161	0.00894771	0.265914	-2.57237	Up expression
GJB6	0.920066	4.13219	2.82945	0.00899343	0.265915	-2.57671	Up expression
PIGW	0.649028	5.83838	2.82246	0.00914317	0.268488	-2.59077	Up expression
RNASE12	0.56328	4.43329	2.82095	0.00917569	0.268698	-2.59379	Up expression
DKFZp686L14188	0.59179	6.84492	2.82076	0.00917981	0.268698	-2.59417	Up expression
TTTY7	1.82013	3.04154	2.81917	0.00921433	0.269061	-2.59737	Up expression
lincRNA:chr10:92926932-92928686_F	0.768133	6.23771	2.81884	0.00922147	0.269061	-2.59803	Up expression
lincRNA:chr12:32571608-32576908_R	0.629294	2.37396	2.81833	0.00923261	0.269101	-2.59906	Up expression
lincRNA:chr1:229442902-229449252_F	0.787783	4.12863	2.81735	0.00925398	0.26929	-2.60102	Up expression
C20orf106	0.635007	9.46442	2.81638	0.0092753	0.269361	-2.60298	Up expression
SOX4	0.635577	6.58277	2.81618	0.00927955	0.269361	-2.60337	Up expression
ZNF674	0.578811	4.79725	2.81555	0.00929333	0.269436	-2.60464	Up expression
OCLN	0.630517	2.71583	2.81241	0.00936242	0.269631	-2.61094	Up expression
ENST00000380995	0.83358	5.30825	2.81214	0.00936844	0.269631	-2.61149	Up expression
A_33_P3240144	0.675671	4.84663	2.8116	0.00938045	0.269631	-2.61258	Up expression
PMAIP1	0.999668	10.6209	2.81008	0.00941397	0.269741	-2.61561	Up expression
ENST00000377571	0.794748	8.22712	2.80819	0.00945618	0.270003	-2.61942	Up expression
IL17C	0.798916	4.96329	2.80493	0.00952894	0.271623	-2.62594	Up expression
USP46	0.596329	5.29938	2.80001	0.00964008	0.273912	-2.63581	Up expression
FKBP5	0.624913	10.2158	2.79461	0.00976325	0.275149	-2.64661	Up expression
lincRNA:chr11:82783427-82803502_R	1.11218	3.02725	2.79367	0.00978477	0.275149	-2.64848	Up expression
ENST00000380464	0.86642	5.55858	2.79362	0.00978599	0.275149	-2.64859	Up expression
RCN3	0.732755	6.684	2.79325	0.00979462	0.275171	-2.64934	Up expression
MDN1	1.00808	4.68804	2.79188	0.00982622	0.275836	-2.65208	Up expression
ANKRD6	0.625916	5.78458	2.78993	0.00987137	0.276018	-2.65598	Up expression
ATF7	0.840962	2.56152	2.78984	0.0098735	0.276018	-2.65616	Up expression
lincRNA:chr7:79099742-79100524_R	0.589098	6.48046	2.78845	0.00990576	0.276018	-2.65893	Up expression
MYO15B	0.728734	7.79746	2.78726	0.0099334	0.276309	-2.6613	Up expression
SNHG7	0.520371	8.47046	2.78605	0.0099617	0.276697	-2.66372	Up expression
LOC100129098	1.13543	2.74475	2.78554	0.00997376	0.276697	-2.66475	Up expression
FAM101B	0.665406	13.5898	2.78516	0.00998249	0.276697	-2.66549	Up expression
lincRNA:chr2:111994580-111996624_R	0.617657	6.01129	2.78384	0.0100136	0.27687	-2.66814	Up expression
lincRNA:chr6:90071956-90077256_F	0.711545	3.65187	2.78173	0.0100632	0.277349	-2.67234	Up expression
DUSP1	0.908678	14.4821	2.78107	0.010079	0.277349	-2.67368	Up expression
LOC100131225	0.693538	3.65567	2.78075	0.0100864	0.277349	-2.6743	Up expression
lincRNA:chr22:31369198-31371363_R	0.627161	4.99917	2.77911	0.0101253	0.277982	-2.67757	Up expression
ENST00000401931	2.11438	8.24729	2.77877	0.0101334	0.277985	-2.67825	Up expression
BHLHE40	0.84322	10.1861	2.77635	0.0101912	0.278914	-2.68308	Up expression
lincRNA:chr11:65272189-65272464_R	0.506399	10.7982	2.77468	0.0102313	0.2797	-2.68642	Up expression
IP6K3	0.556322	6.76325	2.77366	0.0102558	0.280024	-2.68845	Up expression
lincRNA:chr2:178239229-178257329_F	0.616678	4.04113	2.77157	0.0103061	0.280182	-2.69261	Up expression
MYO7B	0.661699	6.50288	2.77053	0.0103313	0.280552	-2.69469	Up expression
lincRNA:chr6:155162159-155163338_F	0.536888	5.90954	2.76796	0.0103937	0.281102	-2.6998	Up expression
TSHZ3	0.564252	10.281	2.76552	0.0104532	0.28209	-2.70466	Up expression
FLJ36031	0.680713	11.9991	2.76451	0.010478	0.28209	-2.70666	Up expression
TGFBRAP1	0.508111	8.92035	2.7635	0.0105029	0.28222	-2.70868	Up expression
RAPGEFL1	1.12884	3.91	2.76315	0.0105116	0.28222	-2.70938	Up expression
C22orf32	0.81028	5.71408	2.76266	0.0105236	0.28222	-2.71036	Up expression
A_33_P3281323	0.76193	6.20617	2.76034	0.0105809	0.282881	-2.71496	Up expression
SLC25A29	0.931028	11.1401	2.76009	0.0105871	0.282881	-2.71546	Up expression
lincRNA:chr8:142126318-142135193_R	0.61165	9.77458	2.75934	0.0106056	0.282944	-2.71695	Up expression
KRT13	0.673049	4.79625	2.75776	0.010645	0.283345	-2.72009	Up expression
CYP4F12	0.829769	6.35846	2.7568	0.010669	0.283474	-2.72201	Up expression
SMC1B	0.847734	2.38292	2.75655	0.0106751	0.283474	-2.72249	Up expression
TGIF2	0.605448	6.27904	2.75576	0.0106949	0.283593	-2.72407	Up expression
C14orf138	0.633622	9.33467	2.75455	0.0107252	0.284106	-2.72647	Up expression
CPA3	0.646497	7.39596	2.75386	0.0107426	0.284193	-2.72785	Up expression
lincRNA:chr20:57400125-57400590_F	0.742629	4.70717	2.75141	0.0108043	0.284934	-2.73271	Up expression
KCNMB4	0.543094	7.94681	2.75116	0.0108107	0.284934	-2.73321	Up expression
CUEDC1	0.512	7.36233	2.7507	0.0108223	0.285025	-2.73412	Up expression
GRM2	1.13371	4.85646	2.7493	0.0108578	0.285744	-2.7369	Up expression
lincRNA:chr15:77969448-78111866_R	0.637168	9.79504	2.74852	0.0108775	0.285851	-2.73844	Up expression
MTUS2	0.652206	2.62519	2.74743	0.0109054	0.286133	-2.74061	Up expression
BAIAP2L1	0.519976	3.80256	2.74711	0.0109135	0.286133	-2.74124	Up expression
lincRNA:chr1:98399029-98407302_F	0.603112	2.60796	2.74601	0.0109415	0.286223	-2.74342	Up expression
BAALC	0.693133	3.70958	2.74099	0.0110706	0.288092	-2.75338	Up expression
TLE3	0.647203	10.1457	2.73559	0.0112112	0.290238	-2.76409	Up expression
ENST00000374057	1.93455	4.70533	2.7311	0.0113292	0.292426	-2.77296	Up expression
DOCK6	0.835021	3.92067	2.72967	0.0113671	0.292756	-2.7758	Up expression
H2AFB3	0.914923	4.76658	2.72934	0.0113757	0.292762	-2.77644	Up expression
CPHL1	0.772517	2.97708	2.72255	0.0115571	0.293508	-2.78986	Up expression
THBS4	0.751416	6.30406	2.72253	0.0115576	0.293508	-2.78989	Up expression
METT11D1	0.561748	8.69992	2.722	0.0115719	0.293508	-2.79094	Up expression
NCRNA00085	0.749154	6.49579	2.72175	0.0115787	0.293508	-2.79143	Up expression
ENST00000371617	0.586007	4.59588	2.72159	0.0115832	0.293508	-2.79177	Up expression
TCP11L2	0.738664	7.74729	2.72121	0.0115934	0.293508	-2.79251	Up expression
XM_001716578	0.837399	4.0965	2.71832	0.0116717	0.293508	-2.79822	Up expression
CSGALNACT2	0.509172	8.25001	2.71809	0.0116778	0.293508	-2.79866	Up expression
lincRNA:chr7:209442-217242_F	0.847399	6.54692	2.71802	0.0116796	0.293508	-2.7988	Up expression
ENST00000370442	0.811238	6.18387	2.71703	0.0117068	0.293508	-2.80077	Up expression
ENST00000397190	0.697196	3.64737	2.71134	0.0118627	0.295381	-2.81198	Up expression
ARG1	1.08626	11.1387	2.70835	0.0119454	0.296076	-2.81787	Up expression
PCOLCE2	1.40836	5.32804	2.70456	0.0120511	0.296294	-2.82533	Up expression
C6orf146	1.08187	2.49638	2.70384	0.0120712	0.296294	-2.82675	Up expression
NLRP1	0.572563	9.70048	2.70207	0.012121	0.296294	-2.83023	Up expression
lincRNA:chr12:94305644-94358019_R	0.917399	3.46083	2.70172	0.012131	0.296294	-2.83093	Up expression
lincRNA:chr7:130589527-130590094_R	1.06601	8.95487	2.70157	0.0121352	0.296294	-2.83122	Up expression
TGM3	0.86293	6.61287	2.70018	0.0121744	0.296294	-2.83395	Up expression
2024-03-05	0.82865	7.00812	2.70006	0.0121777	0.296294	-2.83419	Up expression
A_33_P3239659	0.57349	6.46646	2.69823	0.0122295	0.296408	-2.83778	Up expression
C22orf36	0.767189	5.60683	2.69377	0.0123568	0.298039	-2.84655	Up expression
RSPH3	0.50958	9.76675	2.69081	0.0124421	0.299022	-2.85237	Up expression
ENST00000434012	0.711692	5.4405	2.69025	0.0124582	0.299039	-2.85347	Up expression
RAPH1	0.592231	7.77679	2.68645	0.0125683	0.301029	-2.86092	Up expression
lincRNA:chr11:107175165-107186315_R	0.785881	3.73596	2.68597	0.0125824	0.301029	-2.86187	Up expression
LOC100128077	0.642017	3.5419	2.68501	0.0126104	0.301029	-2.86375	Up expression
LOC440900	0.668888	4.53204	2.6846	0.0126223	0.301029	-2.86454	Up expression
LOC100128006	0.728455	2.46413	2.6821	0.0126956	0.301222	-2.86945	Up expression
CRISP2	0.934853	5.99183	2.67954	0.012771	0.30219	-2.87446	Up expression
MYRIP	0.87628	3.35183	2.67861	0.0127986	0.302637	-2.87628	Up expression
SLC9A8	0.636119	9.95929	2.67809	0.0128142	0.302801	-2.87731	Up expression
ERF	0.643126	7.76604	2.67611	0.012873	0.302943	-2.88119	Up expression
VAMP1	0.701062	4.47759	2.67602	0.0128756	0.302943	-2.88136	Up expression
lincRNA:chr7:130619611-130620827_R	0.650308	7.98725	2.67567	0.0128859	0.302943	-2.88204	Up expression
SSH3	0.698804	7.01879	2.67429	0.0129272	0.302943	-2.88475	Up expression
TSPAN19	1.13998	2.58113	2.67426	0.0129283	0.302943	-2.88481	Up expression
HIGD2B	0.722308	5.08025	2.67373	0.0129439	0.302943	-2.88584	Up expression
A_33_P3314471	1.18255	5.091	2.67265	0.0129762	0.302943	-2.88795	Up expression
GRK6	0.573649	12.2184	2.67156	0.0130091	0.302979	-2.89009	Up expression
FGFBP3	0.938769	4.6805	2.66971	0.0130649	0.303447	-2.89371	Up expression
CXorf65	0.576545	10.6457	2.66633	0.0131674	0.304358	-2.90032	Up expression
VNN3	0.97942	7.09479	2.66276	0.0132763	0.30518	-2.90728	Up expression
PPARG	1.03314	3.70627	2.66133	0.0133204	0.30518	-2.91008	Up expression
lincRNA:chr6:34244122-34253868_F	0.505476	5.11621	2.66029	0.0133523	0.305256	-2.91211	Up expression
HIP1	0.967154	7.35388	2.66018	0.0133557	0.305256	-2.91232	Up expression
FAM169B	0.501748	4.52942	2.65755	0.013437	0.305736	-2.91745	Up expression
A_33_P3346333	0.547629	7.34454	2.65645	0.0134711	0.305821	-2.9196	Up expression
ZDHHC18	0.632587	11.1018	2.65602	0.0134846	0.305821	-2.92044	Up expression
lincRNA:chr8:52788122-52810668_R	0.502923	7.38242	2.65393	0.0135498	0.306441	-2.92452	Up expression
UBA3	0.534388	9.24419	2.65164	0.0136215	0.306936	-2.92898	Up expression
ENST00000373341	0.954133	4.68446	2.64948	0.0136895	0.307299	-2.93319	Up expression
GREM2	0.974406	6.14617	2.64904	0.0137033	0.307299	-2.93404	Up expression
PROC	0.684061	5.82181	2.64702	0.0137673	0.307828	-2.93798	Up expression
lincRNA:chr17:75084810-75085353_R	0.777643	6.04304	2.64636	0.0137883	0.307915	-2.93926	Up expression
A_32_P75661	0.624937	6.74942	2.64331	0.0138855	0.309097	-2.9452	Up expression
lincRNA:chr17:63098313-63108438_F	0.79349	2.67963	2.64293	0.0138975	0.309168	-2.94593	Up expression
LOC220729	0.526937	9.97133	2.64254	0.01391	0.309181	-2.94669	Up expression
KDM2A	0.607811	9.85596	2.64131	0.0139496	0.309181	-2.94909	Up expression
PAGE1	0.558161	1.99279	2.64074	0.013968	0.309199	-2.9502	Up expression
ENST00000342294	0.796364	11.25	2.64068	0.0139696	0.309199	-2.9503	Up expression
lincRNA:chr3:195435000-195435680_F	0.757573	6.46263	2.64033	0.0139811	0.309257	-2.951	Up expression
EIF4G3	0.507175	8.62242	2.63567	0.0141316	0.310816	-2.96004	Up expression
EZR	0.530371	12.3339	2.63424	0.0141784	0.310912	-2.96283	Up expression
CAMKK2	0.652843	10.0569	2.63417	0.0141805	0.310912	-2.96295	Up expression
LOC100133039	0.673203	2.60483	2.63343	0.0142046	0.311051	-2.96439	Up expression
CLEC4C	0.881318	5.97606	2.63189	0.014255	0.311959	-2.96738	Up expression
lincRNA:chr9:119176804-119184004_R	0.855378	6.05788	2.62571	0.0144589	0.313988	-2.97936	Up expression
MGC16384	1.21648	6.7819	2.62522	0.0144754	0.313988	-2.98033	Up expression
NRBP2	0.718203	4.91221	2.62393	0.0145182	0.314372	-2.98282	Up expression
RNF217	0.506874	4.81037	2.62309	0.0145463	0.314509	-2.98445	Up expression
MSRB3	0.575441	7.72133	2.62136	0.0146041	0.314923	-2.98779	Up expression
ZBTB7B	0.610517	9.24633	2.62019	0.0146433	0.314923	-2.99006	Up expression
ENST00000378938	0.607196	6.00462	2.61934	0.014672	0.315164	-2.99171	Up expression
PLK3	1.18369	12.9887	2.61627	0.0147758	0.316579	-2.99766	Up expression
ENST00000382938	0.736259	5.85163	2.61607	0.0147824	0.316579	-2.99803	Up expression
ZNF516	0.601811	10.8187	2.6151	0.0148153	0.316718	-2.99991	Up expression
GPR27	0.72328	5.45696	2.61374	0.0148618	0.316718	-3.00255	Up expression
ITGB1BP2	0.514545	5.34517	2.61246	0.0149054	0.317059	-3.00502	Up expression
MSH3	0.521154	8.51499	2.61219	0.0149145	0.31706	-3.00554	Up expression
LNP1	0.664266	6.51908	2.61043	0.0149746	0.317227	-3.00893	Up expression
ENST00000380218	1.05324	6.17042	2.61019	0.0149829	0.317227	-3.0094	Up expression
ENST00000355623	0.773965	9.15496	2.60771	0.0150684	0.317574	-3.0142	Up expression
TMEM196	1.19206	2.85933	2.60612	0.0151235	0.317574	-3.01728	Up expression
POFUT2	0.531399	5.89775	2.6051	0.0151589	0.317574	-3.01924	Up expression
MNX1	0.866458	2.7491	2.6049	0.0151655	0.317574	-3.01962	Up expression
LOC401052	0.718888	2.75712	2.60468	0.0151732	0.317574	-3.02004	Up expression
LOC100270804	0.669958	6.05117	2.6042	0.0151901	0.317574	-3.02098	Up expression
LOC283624	0.817035	4.81983	2.60278	0.0152395	0.317574	-3.02372	Up expression
XRRA1	0.864888	4.10321	2.60082	0.0153078	0.318259	-3.02749	Up expression
AFF4	0.53178	7.10873	2.59915	0.0153664	0.319097	-3.03071	Up expression
LOC100131089	0.532612	3.77827	2.59829	0.0153969	0.319129	-3.03237	Up expression
lincRNA:chr5:101989451-102005476_F	1.06099	3.86379	2.59642	0.0154628	0.319326	-3.03598	Up expression
UNQ3118	1.13917	4.13796	2.59575	0.0154864	0.319326	-3.03726	Up expression
RIMKLA	0.529308	5.22571	2.59293	0.0155865	0.320197	-3.04269	Up expression
ENST00000381261	1.01594	4.26121	2.59054	0.0156721	0.320211	-3.04731	Up expression
RNF222	0.680388	7.05427	2.58764	0.015776	0.3214	-3.05287	Up expression
UPP2	0.732084	3.945	2.5825	0.0159622	0.323101	-3.06275	Up expression
NCKAP5	0.528133	2.44621	2.57777	0.0161352	0.324646	-3.07183	Up expression
NFRKB	0.576776	5.98487	2.57729	0.0161529	0.324815	-3.07275	Up expression
RGS1	1.51349	9.4589	2.57661	0.0161782	0.325136	-3.07407	Up expression
C9orf122	0.592245	5.85771	2.57121	0.0163782	0.326714	-3.08441	Up expression
OLT-2	0.913636	4.89525	2.56885	0.0164668	0.327409	-3.08895	Up expression
LOC100133690	1.29804	4.97183	2.56343	0.0166709	0.329407	-3.09932	Up expression
ENST00000395807	0.750455	6.75704	2.56322	0.0166789	0.329407	-3.09972	Up expression
TLR8	0.537129	11.0664	2.56231	0.0167135	0.329407	-3.10146	Up expression
DEFB135	0.522804	2.17946	2.56129	0.0167523	0.329407	-3.10341	Up expression
IRAK3	0.566304	9.32802	2.56073	0.0167737	0.329407	-3.10449	Up expression
TRPM6	0.535747	6.35714	2.56047	0.0167835	0.329407	-3.10498	Up expression
lincRNA:chr11:65266349-65275177_F	0.642909	10.6498	2.56015	0.016796	0.329407	-3.1056	Up expression
lincRNA:chr3:129602510-129611708_F	0.53042	2.71458	2.55694	0.0169188	0.331257	-3.11173	Up expression
ZBTB44	0.506573	7.56267	2.55599	0.0169554	0.331638	-3.11355	Up expression
LOC100291104	1.11996	2.52092	2.55272	0.0170818	0.332813	-3.11979	Up expression
LOC100291714	0.592105	5.44854	2.55216	0.0171037	0.332813	-3.12087	Up expression
CR736977	0.914881	4.85483	2.55117	0.0171421	0.332832	-3.12275	Up expression
CD69	0.905273	10.6497	2.55032	0.0171752	0.332992	-3.12437	Up expression
BEX4	0.748552	8.04037	2.54735	0.0172911	0.334254	-3.13003	Up expression
lincRNA:chr9:129170054-129170184_F	0.519769	2.15354	2.54723	0.0172958	0.334254	-3.13026	Up expression
LHX3	0.699655	5.55356	2.54677	0.0173141	0.334254	-3.13114	Up expression
ENST00000221905	0.817727	3.54921	2.54536	0.0173696	0.334437	-3.13383	Up expression
AMY1C	0.57427	9.24431	2.54529	0.0173724	0.334437	-3.13397	Up expression
lincRNA:chr1:142653227-142663402_F	0.515399	6.63308	2.54238	0.0174873	0.334744	-3.13951	Up expression
lincRNA:chr12:32643656-32644083_F	0.637797	9.88029	2.54208	0.0174991	0.334744	-3.14008	Up expression
OVGP1	0.553804	5.80225	2.54153	0.0175209	0.334977	-3.14112	Up expression
lincRNA:chr6:56809416-56818656_R	0.771552	3.17683	2.5405	0.017562	0.33503	-3.14309	Up expression
CNTN2	0.780178	4.58119	2.53996	0.0175833	0.33521	-3.14411	Up expression
ENST00000347595	0.701839	4.19071	2.53779	0.0176702	0.33556	-3.14825	Up expression
FETUB	0.606252	4.24875	2.53541	0.0177658	0.33556	-3.15278	Up expression
lincRNA:chr16:10479917-10481598_F	0.577573	10.3466	2.53454	0.0178005	0.33556	-3.15442	Up expression
lincRNA:chr16:20866393-20866851_R	0.637584	7.59131	2.53434	0.0178086	0.33556	-3.1548	Up expression
STX11	0.719441	11.0853	2.53383	0.0178293	0.33556	-3.15578	Up expression
FLYWCH1	0.538633	6.6764	2.53349	0.0178429	0.335625	-3.15642	Up expression
CHRNA7	0.61329	5.85156	2.5321	0.0178991	0.33632	-3.15906	Up expression
A_33_P3397298	0.58286	8.15663	2.53029	0.0179725	0.337156	-3.1625	Up expression
ENST00000323433	0.839839	4.52146	2.52673	0.0181182	0.33885	-3.16927	Up expression
KIAA0895L	0.538259	7.26938	2.5257	0.0181602	0.33885	-3.17122	Up expression
MYBPC3	0.518224	10.3208	2.52568	0.0181612	0.33885	-3.17126	Up expression
DEFA4	1.28832	12.2878	2.52544	0.0181708	0.33885	-3.17171	Up expression
lincRNA:chr1:113500002-113519902_F	0.548	4.57783	2.52209	0.018309	0.339099	-3.17806	Up expression
ENST00000379253	1.29236	8.09821	2.51572	0.0185742	0.341582	-3.19013	Up expression
lincRNA:chr7:129244514-129251455_R	0.67728	4.37804	2.51025	0.0188048	0.344088	-3.20048	Up expression
lincRNA:chr4:11724063-11773492_F	0.613007	2.1685	2.50725	0.0189327	0.345401	-3.20617	Up expression
ENST00000325720	0.837979	7.07254	2.50657	0.0189616	0.345401	-3.20745	Up expression
TUSC3	0.609164	2.04765	2.50641	0.0189683	0.345401	-3.20774	Up expression
TAGAP	0.802976	11.1929	2.50625	0.0189754	0.345401	-3.20805	Up expression
MGC12488	0.868832	5.38371	2.50541	0.0190111	0.345414	-3.20963	Up expression
ENST00000376358	0.878797	4.42483	2.50358	0.0190898	0.345683	-3.21309	Up expression
lincRNA:chr7:45025604-45026560_R	0.917392	2.85738	2.50321	0.0191055	0.345683	-3.21379	Up expression
BCL2A1	0.717751	14.0682	2.50244	0.0191388	0.345683	-3.21524	Up expression
lincRNA:chr5:77285769-77295769_R	0.538413	8.67946	2.50144	0.0191822	0.345745	-3.21714	Up expression
lincRNA:chr11:18088624-18097674_F	0.725797	3.66896	2.50003	0.0192429	0.346125	-3.21979	Up expression
C17orf102	0.542965	3.85983	2.49952	0.0192651	0.346211	-3.22076	Up expression
LOC100128792	0.554678	3.95454	2.49834	0.0193165	0.346211	-3.22299	Up expression
ENST00000400953	0.509189	8.09908	2.49687	0.0193805	0.346689	-3.22576	Up expression
C4orf35	0.518615	2.02592	2.4968	0.0193834	0.346689	-3.22589	Up expression
C14orf132	0.641622	5.387	2.49611	0.0194136	0.346852	-3.22719	Up expression
lincRNA:chr4:53578989-53586518_F	0.57414	5.07108	2.49591	0.0194223	0.346852	-3.22757	Up expression
C6orf26	0.63621	6.77325	2.49527	0.0194504	0.347	-3.22878	Up expression
lincRNA:chr12:97010269-97032694_F	0.768385	3.53821	2.49495	0.0194643	0.347071	-3.22938	Up expression
UPB1	0.512638	6.78153	2.49346	0.0195295	0.347878	-3.23218	Up expression
ANKRD45	0.658643	12.3766	2.49277	0.0195598	0.347956	-3.23348	Up expression
PCBP3	0.59558	3.77283	2.49241	0.0195756	0.347956	-3.23415	Up expression
A_33_P3211018	0.568063	2.26979	2.49179	0.0196029	0.348122	-3.23532	Up expression
CCDC138	0.621531	5.18321	2.4891	0.0197218	0.348774	-3.24039	Up expression
C21orf66	0.649503	5.34504	2.48852	0.0197476	0.348774	-3.24148	Up expression
lincRNA:chr9:132251424-132266135_F	0.561636	10.3396	2.48809	0.0197667	0.348774	-3.24229	Up expression
FAM114A1	0.542937	4.492	2.48802	0.0197698	0.348774	-3.24242	Up expression
GPER	0.592186	7.85372	2.48758	0.0197894	0.348774	-3.24325	Up expression
lincRNA:chr7:77278214-77303939_F	0.704605	5.34298	2.48516	0.0198974	0.349538	-3.24781	Up expression
HCG27	0.625615	8.00488	2.47981	0.0201377	0.35197	-3.25786	Up expression
ZBED1	0.589864	9.23315	2.47919	0.0201655	0.35197	-3.25902	Up expression
PTGS2	1.50626	10.6248	2.4791	0.0201698	0.35197	-3.25919	Up expression
SIK2	0.56351	6.27242	2.47756	0.0202395	0.352441	-3.26208	Up expression
LOC728114	1.10423	2.31312	2.47477	0.0203668	0.353777	-3.26733	Up expression
DIP2A	0.656441	6.95721	2.47317	0.0204398	0.354169	-3.27032	Up expression
ALPL	0.548517	9.82275	2.47316	0.0204401	0.354169	-3.27033	Up expression
lincRNA:chr11:72446627-72462602_R	0.959881	8.48521	2.47089	0.0205445	0.355233	-3.2746	Up expression
lincRNA:chr13:51646474-51767474_R	0.544273	12.9975	2.47002	0.0205847	0.355464	-3.27623	Up expression
ZFP36	0.742094	14.8706	2.46976	0.0205965	0.355464	-3.27671	Up expression
NCAPG2	1.39114	5.82062	2.46949	0.0206091	0.355464	-3.27723	Up expression
POSTN	0.592517	2.40208	2.4687	0.0206453	0.35561	-3.27869	Up expression
FLJ10213	0.755986	9.70558	2.46823	0.0206673	0.355814	-3.27959	Up expression
lincRNA:chr7:104616164-104653087_R	0.585748	4.38692	2.46598	0.0207714	0.357064	-3.28379	Up expression
lincRNA:chr12:32553858-32653233_F	1.03099	8.86654	2.46578	0.0207808	0.357064	-3.28417	Up expression
ENST00000383718	0.786329	5.77829	2.46498	0.0208179	0.357336	-3.28566	Up expression
MPZL1	0.541773	10.0712	2.46419	0.0208547	0.357336	-3.28714	Up expression
lincRNA:chr7:45019225-45026725_R	1.29467	6.15392	2.46415	0.0208567	0.357336	-3.28721	Up expression
CR591103	0.556524	4.51554	2.46326	0.0208982	0.357475	-3.28888	Up expression
ENST00000370661	0.651294	4.61587	2.46168	0.0209723	0.357475	-3.29184	Up expression
lincRNA:chr6:5030205-5043823_F	0.848853	3.79325	2.45868	0.0211136	0.359043	-3.29745	Up expression
AZU1	0.974374	8.3341	2.45715	0.0211858	0.359043	-3.3003	Up expression
CLEC5A	0.917063	4.50183	2.4568	0.0212024	0.359043	-3.30096	Up expression
ENST00000440451	0.799	3.79579	2.45579	0.0212504	0.359043	-3.30285	Up expression
LOC100288765	0.567147	4.38075	2.45344	0.021362	0.359624	-3.30723	Up expression
A_33_P3301876	1.30062	4.5625	2.45215	0.0214238	0.360102	-3.30964	Up expression
ENST00000373847	0.709161	3.85558	2.44941	0.0215554	0.361418	-3.31476	Up expression
PIM3	0.657776	14.9298	2.44794	0.0216262	0.361418	-3.3175	Up expression
LOC100128130	1.05872	4.43629	2.44777	0.0216344	0.361418	-3.31781	Up expression
A_33_P3329740	0.546727	13.5624	2.44568	0.0217354	0.361418	-3.32171	Up expression
CKAP2L	0.79435	3.717	2.44562	0.0217383	0.361418	-3.32182	Up expression
LOC284751	0.702762	8.56821	2.44313	0.0218592	0.362517	-3.32645	Up expression
KRTAP5-6	0.515385	6.36917	2.44261	0.0218849	0.362662	-3.32743	Up expression
LOC100131564	0.695315	8.54408	2.44019	0.022003	0.363242	-3.33192	Up expression
C4orf51	0.82107	2.32829	2.43796	0.0221127	0.36422	-3.33608	Up expression
RPL13AP3	0.629559	15.0744	2.43793	0.0221144	0.36422	-3.33614	Up expression
lincRNA:chr4:11724074-11804042_F	0.628671	2.39517	2.4372	0.0221504	0.364641	-3.3375	Up expression
BEX1	1.09871	6.9065	2.43415	0.0223013	0.365973	-3.34317	Up expression
AHR	0.522582	8.96341	2.43395	0.022311	0.365973	-3.34353	Up expression
KLF9	0.519913	11.3394	2.43321	0.0223478	0.365973	-3.34491	Up expression
RNF19B	0.770776	9.08796	2.43303	0.0223569	0.365973	-3.34525	Up expression
NR3C2	0.515664	7.5185	2.43214	0.0224012	0.366239	-3.3469	Up expression
TBX20	0.692909	2.17742	2.43051	0.0224825	0.366855	-3.34992	Up expression
lincRNA:chr1:26210671-26219098_R	0.955559	2.50296	2.42991	0.0225126	0.367145	-3.35104	Up expression
lincRNA:chr4:106271676-106286376_F	0.529601	3.37196	2.42812	0.0226021	0.367676	-3.35435	Up expression
IL1F9	0.53343	3.5374	2.42806	0.0226054	0.367676	-3.35447	Up expression
JUND	0.655084	9.11679	2.42779	0.0226187	0.367676	-3.35496	Up expression
lincRNA:chr8:90889605-90908564_F	0.699685	4.25554	2.42718	0.0226494	0.367865	-3.35609	Up expression
lincRNA:chr5:134456215-134475371_R	0.777133	4.33158	2.42596	0.022711	0.367865	-3.35836	Up expression
AREG	2.08468	6.77778	2.42572	0.0227232	0.367865	-3.35881	Up expression
ENST00000312033	1.13508	6.97329	2.4235	0.0228355	0.368558	-3.36292	Up expression
PHC2	0.572769	12.3302	2.42314	0.0228538	0.368582	-3.36359	Up expression
A_33_P3414037	0.550888	4.56912	2.41757	0.0231382	0.370421	-3.3739	Up expression
lincRNA:chr11:65191086-65192284_F	0.669657	9.30746	2.41738	0.023148	0.370421	-3.37425	Up expression
MXI1	0.590835	7.85031	2.41671	0.0231827	0.370637	-3.3755	Up expression
ENST00000392352	0.637748	5.43808	2.41553	0.0232436	0.371378	-3.37769	Up expression
ENST00000409167	0.812238	4.32342	2.41426	0.023309	0.371976	-3.38003	Up expression
TREM1	0.598783	12.9388	2.41328	0.0233594	0.372243	-3.38183	Up expression
lincRNA:chr2:192753180-192800580_F	0.504895	4.33667	2.41115	0.0234701	0.372448	-3.38577	Up expression
LOC100132764	0.69121	3.70004	2.4111	0.0234728	0.372448	-3.38587	Up expression
FOXK1	0.605105	8.53258	2.41103	0.0234763	0.372448	-3.38599	Up expression
IL17D	0.931077	2.67433	2.41102	0.0234771	0.372448	-3.38602	Up expression
A_33_P3253812	1.00511	5.07371	2.40949	0.0235569	0.372736	-3.38885	Up expression
A_33_P3223663	0.810175	2.59421	2.40924	0.02357	0.372736	-3.38931	Up expression
ENST00000375325	0.899441	2.86983	2.40452	0.0238174	0.374717	-3.39801	Up expression
A_33_P3216242	0.596846	2.29429	2.40333	0.0238802	0.375381	-3.40021	Up expression
A_33_P3211260	0.538161	10.636	2.40185	0.0239585	0.37569	-3.40293	Up expression
AK123255	0.699741	2.55921	2.40181	0.0239609	0.37569	-3.40302	Up expression
A_33_P3407049	0.808301	8.43838	2.40167	0.0239684	0.37569	-3.40328	Up expression
TBC1D5	0.51565	7.40758	2.40018	0.0240473	0.375732	-3.40601	Up expression
CEACAM6	1.38902	6.61225	2.39994	0.0240604	0.375732	-3.40647	Up expression
MOAP1	0.518329	9.05912	2.39659	0.0242391	0.377069	-3.41263	Up expression
MPO	0.985559	9.79021	2.39479	0.0243358	0.378209	-3.41595	Up expression
GGT8P	0.993881	6.36263	2.39376	0.0243914	0.378533	-3.41784	Up expression
PLD1	0.509462	6.38996	2.39266	0.0244507	0.378714	-3.41986	Up expression
SCP2	0.503488	7.89818	2.38968	0.0246123	0.380104	-3.42535	Up expression
AGAP7	0.563736	7.7602	2.38908	0.0246447	0.380386	-3.42644	Up expression
KRTAP9-8	0.574524	2.72329	2.38722	0.0247463	0.380938	-3.42987	Up expression
AK125393	0.774371	7.32254	2.38714	0.0247506	0.380938	-3.43001	Up expression
MAFB	0.62897	13.9513	2.38656	0.0247821	0.381038	-3.43107	Up expression
NLGN3	0.939745	3.81694	2.38546	0.0248426	0.381038	-3.4331	Up expression
SON	0.543839	7.35332	2.38317	0.0249684	0.38139	-3.4373	Up expression
CBLN3	0.546014	6.33067	2.38232	0.0250154	0.381774	-3.43886	Up expression
FOXJ2	1.04305	7.14817	2.38089	0.0250944	0.382312	-3.44148	Up expression
lincRNA:chr15:69884551-69988069_F	0.898448	3.55375	2.3784	0.0252321	0.382908	-3.44604	Up expression
A_33_P3396431	0.682853	3.35733	2.37816	0.0252457	0.382947	-3.44648	Up expression
ENST00000396446	0.873622	2.58767	2.37626	0.0253517	0.383594	-3.44997	Up expression
lincRNA:chr18:37320967-37380260_R	0.755294	5.68221	2.37523	0.0254091	0.383594	-3.45185	Up expression
ENST00000391485	0.515441	2.38683	2.37354	0.0255039	0.384197	-3.45495	Up expression
LOC100292409	0.652287	8.37596	2.37259	0.0255575	0.384361	-3.45669	Up expression
lincRNA:chr12:32597733-32653233_F	0.65951	9.90342	2.37224	0.0255769	0.384361	-3.45732	Up expression
lincRNA:chr15:39591539-39713152_R	0.513822	2.69173	2.366	0.0259304	0.386128	-3.46873	Up expression
ENST00000239597	0.71921	4.22421	2.36433	0.0260262	0.386895	-3.47179	Up expression
LOC727938	0.585154	4.69696	2.36207	0.0261558	0.387503	-3.47592	Up expression
EGR4	1.08911	3.31021	2.3606	0.0262404	0.387559	-3.4786	Up expression
lincRNA:chr22:27065266-27068960_R	0.533014	7.62362	2.35911	0.0263263	0.387559	-3.48131	Up expression
lincRNA:chr13:50607399-50623156_F	0.578706	5.96638	2.35845	0.0263645	0.387559	-3.48252	Up expression
lincRNA:chr2:134879255-134978205_R	0.594434	2.54217	2.35732	0.0264297	0.387617	-3.48457	Up expression
RAB26	0.857517	4.37913	2.35712	0.0264415	0.387628	-3.48494	Up expression
C3orf62	0.762503	7.82775	2.35679	0.0264609	0.387749	-3.48555	Up expression
BPI	1.06022	8.36238	2.35472	0.0265814	0.388375	-3.48932	Up expression
ENST00000293201	0.546839	8.45975	2.35438	0.0266008	0.38838	-3.48993	Up expression
ITGB4	0.669098	7.66679	2.35412	0.0266162	0.38838	-3.49041	Up expression
lincRNA:chr1:150587016-150587428_R	0.757874	2.60933	2.35403	0.0266216	0.38838	-3.49057	Up expression
LOC729799	0.609503	10.5739	2.35367	0.0266422	0.38838	-3.49122	Up expression
SPRED2	0.788185	3.02948	2.35238	0.0267178	0.388439	-3.49357	Up expression
LOC729603	0.628273	7.61004	2.35236	0.0267192	0.388439	-3.49361	Up expression
lincRNA:chr22:32115350-32146000_R	0.540727	4.66217	2.35189	0.0267465	0.388582	-3.49446	Up expression
CDC42SE1	0.511552	11.518	2.34765	0.0269967	0.390281	-3.50219	Up expression
AK022213	0.616133	5.92938	2.34723	0.0270214	0.390281	-3.50295	Up expression
CEBPB	0.502416	16.2467	2.34462	0.0271763	0.390697	-3.50769	Up expression
KIT	0.588418	5.55126	2.34341	0.0272483	0.390928	-3.50988	Up expression
A_33_P3233956	0.509399	2.19183	2.34222	0.0273192	0.391714	-3.51204	Up expression
LTF	1.17166	11.8549	2.3416	0.0273568	0.39173	-3.51318	Up expression
LOC401913	0.645014	2.65429	2.34149	0.0273634	0.39173	-3.51338	Up expression
ENST00000370656	0.641343	2.32767	2.33996	0.027455	0.391968	-3.51615	Up expression
AWAT2	0.705587	3.30238	2.33993	0.0274566	0.391968	-3.5162	Up expression
lincRNA:chr2:128137055-128142955_R	0.669476	5.77754	2.33566	0.0277146	0.392664	-3.52396	Up expression
ABHD2	0.842531	9.57492	2.33542	0.0277288	0.392664	-3.52438	Up expression
LOC730974	0.580455	2.12196	2.33432	0.0277957	0.392973	-3.52638	Up expression
CD59	0.571108	5.7664	2.33361	0.0278389	0.393129	-3.52766	Up expression
HTR3B	0.71822	2.98585	2.33182	0.0279479	0.393633	-3.5309	Up expression
AMPD2	0.626888	12.2253	2.33173	0.0279537	0.393633	-3.53108	Up expression
lincRNA:chr6:28134146-28139947_F	0.579126	2.15287	2.32863	0.0281432	0.395329	-3.53668	Up expression
lincRNA:chr3:72644685-72734460_R	0.530147	2.05971	2.32786	0.0281907	0.395519	-3.53807	Up expression
A_33_P3398386	0.637497	2.36158	2.32601	0.0283051	0.396328	-3.54143	Up expression
A_33_P3284448	0.696427	2.51396	2.32409	0.0284235	0.397051	-3.54488	Up expression
TRIM50	0.525353	3.58652	2.32256	0.0285188	0.397136	-3.54766	Up expression
lincRNA:chr22:31365634-31376450_F	0.574696	9.00052	2.32241	0.0285282	0.397136	-3.54793	Up expression
ENST00000254957	0.656385	6.30654	2.32135	0.0285939	0.397136	-3.54983	Up expression
ENST00000311571	0.638769	5.627	2.31996	0.028681	0.397136	-3.55235	Up expression
ORM2	0.935339	9.40519	2.31961	0.0287028	0.397281	-3.55298	Up expression
lincRNA:chr15:64753847-64771422_F	0.600213	7.11698	2.31916	0.0287307	0.39751	-3.55379	Up expression
PIK3IP1	0.521014	8.83413	2.3187	0.0287594	0.397749	-3.55461	Up expression
LOC100131608	0.620573	4.22842	2.31833	0.0287832	0.39792	-3.5553	Up expression
NBPF14	0.653825	10.8398	2.3176	0.0288285	0.397967	-3.5566	Up expression
ENST00000409017	0.963084	4.22013	2.31677	0.0288808	0.398067	-3.5581	Up expression
ENST00000359035	0.56835	6.37558	2.31626	0.0289128	0.398252	-3.55902	Up expression
B4GALT1	0.505381	8.50452	2.31613	0.0289211	0.398252	-3.55926	Up expression
PER3	0.561	4.58954	2.31471	0.029011	0.398859	-3.56182	Up expression
JUNB	0.800878	10.6209	2.31263	0.0291425	0.398859	-3.56557	Up expression
OSTalpha	0.69649	4.29108	2.31222	0.0291685	0.398859	-3.5663	Up expression
KIF7	0.686448	2.23192	2.31198	0.0291837	0.398859	-3.56674	Up expression
TTLL13	0.627895	4.82229	2.31128	0.0292282	0.398859	-3.568	Up expression
C6orf58	0.643629	4.44054	2.30706	0.0294975	0.399347	-3.57559	Up expression
FLJ38717	0.665972	5.86592	2.30529	0.0296113	0.399347	-3.57877	Up expression
A_33_P3374553	0.515371	4.66825	2.30431	0.0296747	0.399347	-3.58054	Up expression
STK32B	0.857406	3.22979	2.30415	0.029685	0.399347	-3.58083	Up expression
ENST00000397099	0.681266	4.02729	2.30326	0.0297422	0.399347	-3.58242	Up expression
lincRNA:chr2:173487804-173496554_R	0.625846	3.514	2.30278	0.0297736	0.399347	-3.58329	Up expression
A_23_P147070	0.945594	2.58583	2.30228	0.0298062	0.399347	-3.5842	Up expression
ALOX15	0.727378	6.85954	2.30188	0.0298316	0.399347	-3.5849	Up expression
SYAP1	0.581035	10.283	2.2985	0.0300514	0.399949	-3.59097	Up expression
PLEKHH1	0.771615	3.20696	2.29795	0.0300875	0.400024	-3.59196	Up expression
CDK5RAP3	0.511017	11.4854	2.29683	0.0301606	0.400336	-3.59397	Up expression
CRTAP	0.503615	5.52079	2.29538	0.0302559	0.400597	-3.59658	Up expression
FLJ33544	0.721713	2.88929	2.2939	0.0303531	0.401063	-3.59923	Up expression
KDM2B	0.551206	6.54248	2.29125	0.0305278	0.401247	-3.60397	Up expression
ELANE	1.15784	8.63598	2.28912	0.0306695	0.402201	-3.60779	Up expression
GABARAPL1	0.588685	10.9258	2.28741	0.0307834	0.402999	-3.61086	Up expression
PDE4B	0.65593	12.2172	2.28647	0.0308457	0.403302	-3.61253	Up expression
PIK3R6	0.535399	6.58792	2.28143	0.0311845	0.404965	-3.62155	Up expression
ENST00000382123	0.785573	5.62279	2.27965	0.0313044	0.404989	-3.62472	Up expression
GALNT9	0.513168	4.25687	2.27926	0.0313311	0.404989	-3.62542	Up expression
STEAP4	0.515234	9.72781	2.27925	0.0313316	0.404989	-3.62543	Up expression
PPP4R1	0.635776	9.01183	2.27768	0.0314383	0.404989	-3.62824	Up expression
NIPAL2	0.636063	3.82863	2.27519	0.031608	0.40579	-3.63268	Up expression
TPST1	0.749556	10.1181	2.275	0.0316206	0.40579	-3.63301	Up expression
MED29	0.716462	5.69108	2.27408	0.031684	0.40579	-3.63466	Up expression
ARHGEF1	0.519413	9.48417	2.27313	0.0317489	0.40579	-3.63635	Up expression
lincRNA:chr11:65265824-65275174_F	0.660465	10.481	2.27269	0.0317791	0.40579	-3.63714	Up expression
WDFY3	0.579808	8.89306	2.27074	0.0319129	0.406016	-3.6406	Up expression
LOC100129973	0.730762	4.27637	2.2662	0.0322277	0.408089	-3.6487	Up expression
lincRNA:chr5:43076154-43076774_F	0.52593	7.43533	2.266	0.0322411	0.40811	-3.64904	Up expression
lincRNA:chrX:64209375-64701425_F	0.71758	8.57342	2.26568	0.0322634	0.408245	-3.64961	Up expression
A_33_P3395206	1.49777	4.65329	2.26446	0.0323484	0.408433	-3.65178	Up expression
LOC100293798	0.769692	4.12392	2.26312	0.0324419	0.408696	-3.65416	Up expression
RBM33	0.649995	5.59844	2.25865	0.0327564	0.410176	-3.66211	Up expression
A_33_P3345409	0.562608	3.07529	2.25842	0.0327721	0.410227	-3.66251	Up expression
PLIN1	0.509266	2.78912	2.25787	0.0328113	0.41057	-3.66349	Up expression
CRYZL1	0.573066	6.89023	2.255	0.0330148	0.41113	-3.66859	Up expression
ENST00000381329	0.674727	3.90875	2.25463	0.0330407	0.41113	-3.66923	Up expression
OOEP	0.75151	5.25625	2.25011	0.0333637	0.413124	-3.67724	Up expression
LOC100130814	0.66921	5.85112	2.24961	0.0334	0.413124	-3.67814	Up expression
OLFM4	1.62102	9.82265	2.24919	0.0334301	0.413124	-3.67888	Up expression
LOC100129841	0.523049	6.1325	2.24795	0.033519	0.413649	-3.68107	Up expression
lincRNA:chr7:130793390-130794101_F	0.642972	2.76946	2.24686	0.033598	0.414039	-3.68301	Up expression
LCOR	0.580266	7.90658	2.24605	0.0336562	0.414295	-3.68443	Up expression
A_33_P3319351	0.556336	5.18617	2.24597	0.0336623	0.414295	-3.68458	Up expression
DDX17	0.61535	9.16104	2.24486	0.0337423	0.414748	-3.68654	Up expression
KRTAP1-1	0.871084	2.81229	2.24475	0.0337504	0.414748	-3.68673	Up expression
lincRNA:chr3:98700195-98701767_F	0.615538	3.21542	2.24107	0.034018	0.415049	-3.69323	Up expression
HERC2	0.522332	6.23627	2.24082	0.0340362	0.415049	-3.69367	Up expression
RRAGD	0.524608	9.10971	2.23963	0.0341235	0.415969	-3.69578	Up expression
CCNL1	0.502066	10.3588	2.23942	0.0341391	0.415986	-3.69616	Up expression
CASS4	0.526301	7.93612	2.23663	0.0343435	0.416905	-3.70107	Up expression
ENST00000300681	0.94765	3.61858	2.23586	0.0344004	0.417054	-3.70243	Up expression
BX103560	0.506636	2.10279	2.23557	0.0344222	0.417054	-3.70295	Up expression
IRGM	0.617774	4.6846	2.23373	0.0345581	0.417387	-3.70619	Up expression
LOC100129034	0.618755	8.59925	2.23351	0.0345741	0.417387	-3.70657	Up expression
A_33_P3340189	0.590825	4.48267	2.23016	0.0348235	0.418218	-3.71248	Up expression
LOC285084	0.537427	4.03783	2.22881	0.0349237	0.41851	-3.71485	Up expression
lincRNA:chr6:42752616-42753095_F	0.672762	8.44896	2.22871	0.0349316	0.41851	-3.71503	Up expression
ZNF487	0.880371	3.79996	2.2284	0.0349547	0.41851	-3.71557	Up expression
SCN4B	0.60651	5.34771	2.22738	0.035031	0.418923	-3.71737	Up expression
lincRNA:chr7:17084425-17097600_R	0.771336	2.34863	2.2273	0.0350371	0.418923	-3.71751	Up expression
PLAUR	0.914199	11.6171	2.22556	0.0351677	0.419515	-3.72057	Up expression
RALGAPA2	0.752434	4.78775	2.22439	0.0352562	0.419515	-3.72263	Up expression
INHBA	0.87745	6.51956	2.22422	0.0352687	0.419515	-3.72293	Up expression
lincRNA:chr2:178997604-179003461_R	0.606566	2.09037	2.222	0.0354368	0.420361	-3.72683	Up expression
MGAM	0.821063	10.7328	2.2195	0.0356262	0.421061	-3.73121	Up expression
ENST00000409677	0.963545	3.95337	2.21868	0.0356891	0.421061	-3.73266	Up expression
ACVR2A	0.646531	5.24175	2.21842	0.0357092	0.421061	-3.73312	Up expression
LOC100132469	0.677147	5.02733	2.21717	0.0358046	0.421061	-3.73531	Up expression
IGFL3	0.979678	3.14175	2.21688	0.0358262	0.421061	-3.73581	Up expression
ENST00000402541	0.542105	4.89146	2.21157	0.036235	0.421711	-3.74512	Up expression
lincRNA:chr15:69373236-69384075_F	0.637678	3.3485	2.21144	0.0362453	0.421711	-3.74536	Up expression
TRPV3	0.555559	2.13729	2.20873	0.036455	0.422455	-3.75009	Up expression
ADPGK	0.502724	9.38785	2.20869	0.0364586	0.422455	-3.75017	Up expression
ENST00000244047	0.54107	3.47662	2.20707	0.0365844	0.422461	-3.753	Up expression
MYBPHL	0.521273	4.86908	2.20615	0.0366561	0.422534	-3.75461	Up expression
BX457161	0.845888	5.07492	2.20423	0.0368066	0.422865	-3.75797	Up expression
ORM1	1.03084	10.7866	2.20387	0.0368344	0.423007	-3.75859	Up expression
LOC100128003	0.645203	4.43767	2.20279	0.0369198	0.423007	-3.76049	Up expression
C1QTNF6	0.68728	6.50746	2.19632	0.0374316	0.425015	-3.77178	Up expression
RGL2	0.513154	12.39	2.19614	0.037446	0.42504	-3.77209	Up expression
LOC100134372	0.619657	6.85337	2.19582	0.0374708	0.425099	-3.77264	Up expression
HHIP	0.650203	3.95587	2.19577	0.0374755	0.425099	-3.77274	Up expression
ENPP3	0.668406	4.09642	2.19293	0.0377023	0.426561	-3.77768	Up expression
WDR93	1.05171	7.93758	2.19203	0.0377743	0.426676	-3.77925	Up expression
HSD17B13	0.688021	3.66504	2.1915	0.0378166	0.426676	-3.78016	Up expression
OLR1	1.43692	5.0541	2.18971	0.0379607	0.427061	-3.78328	Up expression
CLSTN2	0.634657	2.9515	2.18824	0.0380794	0.427638	-3.78584	Up expression
A_33_P3285764	0.707615	8.38929	2.1881	0.0380908	0.427638	-3.78608	Up expression
SOCS7	0.541846	3.8255	2.18546	0.0383049	0.428105	-3.79067	Up expression
A_33_P3259203	0.525895	5.52804	2.18541	0.0383092	0.428105	-3.79077	Up expression
UBXN10	0.536832	3.37737	2.18014	0.0387397	0.430909	-3.79992	Up expression
A_33_P3392560	0.513853	5.05079	2.17933	0.0388059	0.431042	-3.80131	Up expression
HCFC1	0.853545	5.77729	2.17873	0.0388555	0.431236	-3.80236	Up expression
COL17A1	1.32485	5.74508	2.17763	0.0389458	0.43169	-3.80426	Up expression
A_33_P3310401	0.535203	2.35008	2.17715	0.0389858	0.431894	-3.8051	Up expression
FAM157A	0.762441	6.17263	2.17666	0.039026	0.431894	-3.80594	Up expression
CXorf41	0.616762	2.25862	2.17635	0.0390521	0.431894	-3.80649	Up expression
lincRNA:chr1:200331904-200332270_R	0.530231	6.05821	2.17528	0.0391407	0.431894	-3.80834	Up expression
AB030181	0.644895	4.8795	2.1746	0.0391971	0.431894	-3.80952	Up expression
LAMB2L	0.506972	7.96579	2.17451	0.0392046	0.431894	-3.80968	Up expression
lincRNA:chr2:152645501-152648304_R	1.54964	2.84521	2.17422	0.0392287	0.431948	-3.81018	Up expression
RNF166	0.842902	9.53621	2.17322	0.0393118	0.43208	-3.81191	Up expression
ENST00000357944	0.770021	2.27146	2.17318	0.0393148	0.43208	-3.81198	Up expression
ENST00000323871	0.656741	6.28692	2.1722	0.0393964	0.432557	-3.81367	Up expression
CDR2	0.655451	7.84835	2.17188	0.039423	0.432588	-3.81422	Up expression
LOC100292021	0.743839	2.22946	2.1705	0.0395386	0.433169	-3.81662	Up expression
ENST00000354853	0.55935	2.61671	2.1637	0.0401111	0.435686	-3.82837	Up expression
lincRNA:chr3:75787760-75793085_R	0.596881	6.44458	2.16346	0.0401313	0.435686	-3.82878	Up expression
A_24_P843020	0.82493	2.18729	2.16095	0.0403443	0.435906	-3.83311	Up expression
lincRNA:chr4:83812701-83821676_R	0.675042	6.88237	2.16039	0.0403925	0.435906	-3.83409	Up expression
A_33_P3347320	0.740462	3.06608	2.15922	0.0404919	0.436371	-3.8361	Up expression
lincRNA:chr2:64455601-64479960_F	0.818867	7.57992	2.15805	0.0405921	0.437182	-3.83812	Up expression
PFAS	0.640517	5.68258	2.154	0.0409399	0.439295	-3.84508	Up expression
lincRNA:chr10:1095825-1101640_R	0.621944	5.28375	2.15314	0.0410143	0.439295	-3.84657	Up expression
A_33_P3247589	0.563615	3.96629	2.15056	0.041238	0.440338	-3.85101	Up expression
ZNF460	0.783573	5.76571	2.14565	0.0416667	0.441569	-3.85945	Up expression
ENST00000403099	0.562566	5.17854	2.14303	0.0418968	0.442139	-3.86394	Up expression
A_33_P3413997	0.539902	9.13408	2.14279	0.041918	0.442139	-3.86435	Up expression
lincRNA:chr13:41445380-41446357_R	1.04939	4.53087	2.1426	0.0419351	0.442139	-3.86469	Up expression
LOC731789	0.59707	3.89546	2.14221	0.0419694	0.442139	-3.86536	Up expression
lincRNA:chr13:30510667-30524625_F	0.736476	5.57683	2.14169	0.0420147	0.442148	-3.86624	Up expression
LPAR2	0.528885	10.142	2.13948	0.0422105	0.442736	-3.87003	Up expression
XRCC5	0.549584	11.4446	2.13868	0.0422819	0.443009	-3.87141	Up expression
UNQ565	0.902119	2.88638	2.13701	0.0424304	0.443105	-3.87426	Up expression
LOC100130899	0.540517	2.04342	2.1362	0.042502	0.443105	-3.87564	Up expression
lincRNA:chr10:112776685-112783085_R	0.789273	3.32025	2.13603	0.0425176	0.443105	-3.87594	Up expression
CAMP	0.693811	13.3535	2.13453	0.0426519	0.443775	-3.87851	Up expression
ENST00000395916	0.737	3.04421	2.13266	0.0428196	0.444858	-3.88171	Up expression
OR1F1	0.823378	4.25654	2.1313	0.0429419	0.445153	-3.88403	Up expression
lincRNA:chr6:168485651-168538626_F	0.561902	2.25	2.13107	0.0429626	0.445153	-3.88443	Up expression
PLIN4	0.721357	10.0059	2.13014	0.043046	0.445298	-3.88601	Up expression
DAPK2	0.662899	10.2715	2.12927	0.0431253	0.445409	-3.88751	Up expression
LOC100131653	0.751965	2.57504	2.12675	0.0433531	0.445974	-3.8918	Up expression
OR13D1	0.789797	4.38262	2.12636	0.0433887	0.446042	-3.89247	Up expression
lincRNA:chr11:65190268-65193997_F	0.534164	12.925	2.12518	0.0434962	0.446053	-3.89448	Up expression
LENEP	0.640531	3.9965	2.12475	0.0435349	0.446265	-3.89521	Up expression
TOP2A	0.821871	4.38912	2.12155	0.043828	0.446951	-3.90067	Up expression
lincRNA:chr14:71932922-71967297_F	0.682692	8.47479	2.12005	0.0439656	0.447093	-3.90322	Up expression
A_33_P3290089	0.648888	8.44121	2.12002	0.0439686	0.447093	-3.90328	Up expression
lincRNA:chr9:101999104-102004154_R	0.634329	2.29296	2.11895	0.044067	0.447215	-3.9051	Up expression
ORAI2	0.529566	11.1527	2.11878	0.044083	0.447215	-3.90539	Up expression
lincRNA:chr8:129008804-129108894_F	0.759755	3.27263	2.11163	0.0447464	0.450155	-3.91755	Up expression
ABCA13	1.06524	5.26646	2.11066	0.0448372	0.450292	-3.9192	Up expression
lincRNA:chr19:28262571-28262880_R	0.855399	3.64625	2.11003	0.044896	0.450494	-3.92026	Up expression
ATP8B3	0.623566	3.93708	2.10879	0.0450129	0.451089	-3.92238	Up expression
ENST00000401787	0.55507	4.87621	2.10857	0.0450327	0.451089	-3.92273	Up expression
SIRPB1	0.775047	10.2422	2.10582	0.0452923	0.451875	-3.92741	Up expression
lincRNA:chr15:50656197-50659350_F	0.697112	7.28887	2.09917	0.0459242	0.454675	-3.93867	Up expression
AF461897	0.648678	2.41846	2.09839	0.0459989	0.454847	-3.93999	Up expression
SPAG1	0.623458	3.46798	2.09726	0.046107	0.455068	-3.94189	Up expression
A_33_P3424143	0.605881	5.76746	2.09671	0.0461606	0.455104	-3.94284	Up expression
[truncated: 33 more rows]
