# Supplementary material for: Screening and regulatory mechanism exploration of M1 macrophage polarization and efferocytosis-related biomarkers in coronary heart disease
Source: Front Cardiovasc Med. 2024 Dec 5;11:1478827. doi: 10.3389/fcvm.2024.1478827 (PMC11669322; doi:10.3389/fcvm.2024.1478827)
Supplement: Supplementary file 7 [file Table7.xlsx]

## Sheet: Sheet1
Supplementary Table 7. GO enrichment analysis of candidate genes
ONTOLOGY	ID	Description	GeneRatio	BgRatio	pvalue	p.adjust	qvalue	geneID	Count
BP	GO:0070944	neutrophil-mediated killing of bacterium	2/55	11/18614	0.000463491	0.000463491	0.136183	AZU1/ELANE	2
BP	GO:0002762	negative regulation of myeloid leukocyte differentiation	3/55	52/18614	0.000486901	0.000486901	0.136183	GPR68/INHBA/ZNF675	3
BP	GO:0070943	neutrophil-mediated killing of symbiont cell	2/55	12/18614	0.000555136	0.000555136	0.136183	AZU1/ELANE	2
BP	GO:0019369	arachidonic acid metabolic process	3/55	56/18614	0.000605641	0.000605641	0.136183	ABHD6/ALOX15/CYP4F12	3
BP	GO:0061029	eyelid development in camera-type eye	2/55	14/18614	0.000762517	0.000762517	0.136183	INHBA/SRF	2
BP	GO:0070942	neutrophil mediated cytotoxicity	2/55	14/18614	0.000762517	0.000762517	0.136183	AZU1/ELANE	2
BP	GO:0030099	myeloid cell differentiation	6/55	421/18614	0.00146823	0.00146823	0.224761	CDKN1C/GPR68/INHBA/PRMT6/SRF/ZNF675	6
BP	GO:0050829	defense response to Gram-negative bacterium	3/55	90/18614	0.00239126	0.00239126	0.233203	AZU1/DEFA4/ELANE	3
BP	GO:0009164	nucleoside catabolic process	2/55	25/18614	0.00246197	0.00246197	0.233203	ENPP4/UPB1	2
BP	GO:0045638	negative regulation of myeloid cell differentiation	3/55	95/18614	0.00278825	0.00278825	0.233203	GPR68/INHBA/ZNF675	3
BP	GO:0051873	killing by host of symbiont cells	2/55	28/18614	0.00308453	0.00308453	0.233203	AZU1/ELANE	2
BP	GO:0034656	nucleobase-containing small molecule catabolic process	2/55	30/18614	0.00353626	0.00353626	0.233203	ENPP4/UPB1	2
BP	GO:0045637	regulation of myeloid cell differentiation	4/55	214/18614	0.00366369	0.00366369	0.233203	GPR68/INHBA/PRMT6/ZNF675	4
BP	GO:0060292	long-term synaptic depression	2/55	31/18614	0.00377301	0.00377301	0.233203	ABHD6/SRF	2
BP	GO:0032963	collagen metabolic process	3/55	108/18614	0.004003	0.004003	0.233203	INHBA/MMP8/RCN3	3
BP	GO:1902106	negative regulation of leukocyte differentiation	3/55	109/18614	0.00410776	0.00410776	0.233203	GPR68/INHBA/ZNF675	3
BP	GO:0001676	long-chain fatty acid metabolic process	3/55	110/18614	0.00421418	0.00421418	0.233203	ABHD6/ALOX15/CYP4F12	3
BP	GO:1901658	glycosyl compound catabolic process	2/55	34/18614	0.00452623	0.00452623	0.233203	ENPP4/UPB1	2
BP	GO:0033559	unsaturated fatty acid metabolic process	3/55	114/18614	0.00465658	0.00465658	0.233203	ABHD6/ALOX15/CYP4F12	3
BP	GO:1903707	negative regulation of hemopoiesis	3/55	115/18614	0.00477141	0.00477141	0.233203	GPR68/INHBA/ZNF675	3
BP	GO:0002446	neutrophil mediated immunity	2/55	35/18614	0.00479149	0.00479149	0.233203	AZU1/ELANE	2
BP	GO:0048675	axon extension	3/55	119/18614	0.00524781	0.00524781	0.233203	NLGN3/RAPH1/SRF	3
BP	GO:0002761	regulation of myeloid leukocyte differentiation	3/55	123/18614	0.00575193	0.00575193	0.233203	GPR68/INHBA/ZNF675	3
BP	GO:0070085	glycosylation	4/55	245/18614	0.00590602	0.00590602	0.233203	GALNT3/GALNT9/MGAT2/PIGV	4
BP	GO:0006690	icosanoid metabolic process	3/55	125/18614	0.00601452	0.00601452	0.233203	ABHD6/ALOX15/CYP4F12	3
BP	GO:0019730	antimicrobial humoral response	3/55	126/18614	0.00614846	0.00614846	0.233203	AZU1/DEFA4/ELANE	3
BP	GO:0031063	regulation of histone deacetylation	2/55	40/18614	0.0062223	0.0062223	0.233203	PRMT6/RRP8	2
BP	GO:0001704	formation of primary germ layer	3/55	127/18614	0.00628419	0.00628419	0.233203	INHBA/MMP8/SRF	3
BP	GO:0001701	in utero embryonic development	5/55	398/18614	0.00631115	0.00631115	0.233203	CDKN1C/MED21/MYBPHL/SRF/UPB1	5
BP	GO:0098751	bone cell development	2/55	41/18614	0.00652907	0.00652907	0.233214	GPR68/SRF	2
BP	GO:0016266	O-glycan processing	2/55	43/18614	0.00716288	0.00716288	0.2476	GALNT3/GALNT9	2
BP	GO:0071333	cellular response to glucose stimulus	3/55	136/18614	0.00758667	0.00758667	0.254054	GPR68/SRF/ZNF236	3
BP	GO:0071331	cellular response to hexose stimulus	3/55	138/18614	0.00789615	0.00789615	0.256404	GPR68/SRF/ZNF236	3
BP	GO:0071326	cellular response to monosaccharide stimulus	3/55	140/18614	0.008213	0.008213	0.258849	GPR68/SRF/ZNF236	3
BP	GO:0001774	microglial cell activation	2/55	47/18614	0.00851045	0.00851045	0.258863	AZU1/MMP8	2
BP	GO:0035987	endodermal cell differentiation	2/55	48/18614	0.00886376	0.00886376	0.258863	INHBA/MMP8	2
BP	GO:0002269	leukocyte activation involved in inflammatory response	2/55	50/18614	0.00958981	0.00958981	0.258863	AZU1/MMP8	2
BP	GO:0032964	collagen biosynthetic process	2/55	51/18614	0.00996247	0.00996247	0.258863	INHBA/RCN3	2
BP	GO:0071322	cellular response to carbohydrate stimulus	3/55	152/18614	0.0102712	0.0102712	0.258863	GPR68/SRF/ZNF236	3
BP	GO:0001678	intracellular glucose homeostasis	3/55	157/18614	0.0112094	0.0112094	0.258863	GPR68/SRF/ZNF236	3
BP	GO:0120254	olefinic compound metabolic process	3/55	158/18614	0.0114028	0.0114028	0.258863	ABHD6/ALOX15/CYP4F12	3
BP	GO:0006650	glycerophospholipid metabolic process	4/55	297/18614	0.0114472	0.0114472	0.258863	ABHD6/ALOX15/PIGV/SOCS4	4
BP	GO:0009116	nucleoside metabolic process	2/55	55/18614	0.0115164	0.0115164	0.258863	ENPP4/UPB1	2
BP	GO:0050805	negative regulation of synaptic transmission	2/55	55/18614	0.0115164	0.0115164	0.258863	ABHD6/SRF	2
BP	GO:0061900	glial cell activation	2/55	55/18614	0.0115164	0.0115164	0.258863	AZU1/MMP8	2
BP	GO:0050832	defense response to fungus	2/55	56/18614	0.0119205	0.0119205	0.258863	DEFA4/ELANE	2
BP	GO:0140962	multicellular organismal-level chemical homeostasis	2/55	56/18614	0.0119205	0.0119205	0.258863	CYP4F12/RCN3	2
BP	GO:0001706	endoderm formation	2/55	57/18614	0.0123307	0.0123307	0.258863	INHBA/MMP8	2
BP	GO:0090311	regulation of protein deacetylation	2/55	58/18614	0.0127472	0.0127472	0.258863	PRMT6/RRP8	2
BP	GO:0008347	glial cell migration	2/55	59/18614	0.0131697	0.0131697	0.258863	AZU1/RRAS2	2
BP	GO:1990138	neuron projection extension	3/55	172/18614	0.0143141	0.0143141	0.258863	NLGN3/RAPH1/SRF	3
BP	GO:0022617	extracellular matrix disassembly	2/55	62/18614	0.0144733	0.0144733	0.258863	ELANE/MMP8	2
BP	GO:0060261	positive regulation of transcription initiation by RNA polymerase II	2/55	62/18614	0.0144733	0.0144733	0.258863	MED21/SRF	2
BP	GO:0019731	antibacterial humoral response	2/55	64/18614	0.0153723	0.0153723	0.258863	DEFA4/ELANE	2
BP	GO:0030219	megakaryocyte differentiation	2/55	66/18614	0.0162946	0.0162946	0.258863	PRMT6/SRF	2
BP	GO:0009620	response to fungus	2/55	67/18614	0.0167645	0.0167645	0.258863	DEFA4/ELANE	2
BP	GO:0045670	regulation of osteoclast differentiation	2/55	68/18614	0.0172402	0.0172402	0.258863	GPR68/ZNF675	2
BP	GO:2000144	positive regulation of DNA-templated transcription initiation	2/55	68/18614	0.0172402	0.0172402	0.258863	MED21/SRF	2
BP	GO:0060260	regulation of transcription initiation by RNA polymerase II	2/55	72/18614	0.0191996	0.0191996	0.258863	MED21/SRF	2
BP	GO:0009749	response to glucose	3/55	194/18614	0.0196692	0.0196692	0.258863	GPR68/SRF/ZNF236	3
BP	GO:0007369	gastrulation	3/55	196/18614	0.0202039	0.0202039	0.258863	INHBA/MMP8/SRF	3
BP	GO:0045123	cellular extravasation	2/55	74/18614	0.020213	0.020213	0.258863	AZU1/ELANE	2
BP	GO:0001906	cell killing	3/55	197/18614	0.0204742	0.0204742	0.258863	AZU1/DEFA4/ELANE	3
BP	GO:0001707	mesoderm formation	2/55	75/18614	0.0207279	0.0207279	0.258863	INHBA/SRF	2
BP	GO:0009746	response to hexose	3/55	199/18614	0.0210208	0.0210208	0.258863	GPR68/SRF/ZNF236	3
BP	GO:0150076	neuroinflammatory response	2/55	76/18614	0.0212483	0.0212483	0.258863	AZU1/MMP8	2
BP	GO:0048332	mesoderm morphogenesis	2/55	77/18614	0.0217741	0.0217741	0.258863	INHBA/SRF	2
BP	GO:1901568	fatty acid derivative metabolic process	2/55	77/18614	0.0217741	0.0217741	0.258863	ALOX15/CYP4F12	2
BP	GO:0034284	response to monosaccharide	3/55	207/18614	0.0232875	0.0232875	0.258863	GPR68/SRF/ZNF236	3
BP	GO:2000142	regulation of DNA-templated transcription initiation	2/55	80/18614	0.0233838	0.0233838	0.258863	MED21/SRF	2
BP	GO:0046474	glycerophospholipid biosynthetic process	3/55	210/18614	0.0241706	0.0241706	0.258863	ALOX15/PIGV/SOCS4	3
BP	GO:0061844	antimicrobial humoral immune response mediated by antimicrobial peptide	2/55	82/18614	0.0244835	0.0244835	0.258863	DEFA4/ELANE	2
BP	GO:1901657	glycosyl compound metabolic process	2/55	82/18614	0.0244835	0.0244835	0.258863	ENPP4/UPB1	2
BP	GO:0006644	phospholipid metabolic process	4/55	375/18614	0.0247004	0.0247004	0.258863	ABHD6/ALOX15/PIGV/SOCS4	4
BP	GO:0007492	endoderm development	2/55	83/18614	0.0250412	0.0250412	0.258863	INHBA/MMP8	2
BP	GO:0061515	myeloid cell development	2/55	84/18614	0.025604	0.025604	0.258863	GPR68/SRF	2
BP	GO:0006469	negative regulation of protein kinase activity	3/55	217/18614	0.0263012	0.0263012	0.258863	CDKN1C/SOCS4/ZNF675	3
BP	GO:0042326	negative regulation of phosphorylation	4/55	383/18614	0.0264279	0.0264279	0.258863	CDKN1C/INHBA/SOCS4/ZNF675	4
BP	GO:0021766	hippocampus development	2/55	86/18614	0.0267452	0.0267452	0.258863	PHLPP2/SRF	2
BP	GO:0046486	glycerolipid metabolic process	4/55	385/18614	0.0268709	0.0268709	0.258863	ABHD6/ALOX15/PIGV/SOCS4	4
BP	GO:0006646	phosphatidylethanolamine biosynthetic process	1/55	10/18614	0.0291648	0.0291648	0.258863	ALOX15	1
BP	GO:0018242	protein O-linked glycosylation via serine	1/55	10/18614	0.0291648	0.0291648	0.258863	GALNT3	1
BP	GO:0018243	protein O-linked glycosylation via threonine	1/55	10/18614	0.0291648	0.0291648	0.258863	GALNT3	1
BP	GO:0019372	lipoxygenase pathway	1/55	10/18614	0.0291648	0.0291648	0.258863	ALOX15	1
BP	GO:0035907	dorsal aorta development	1/55	10/18614	0.0291648	0.0291648	0.258863	SRF	1
BP	GO:0042363	fat-soluble vitamin catabolic process	1/55	10/18614	0.0291648	0.0291648	0.258863	CYP4F12	1
BP	GO:0060947	cardiac vascular smooth muscle cell differentiation	1/55	10/18614	0.0291648	0.0291648	0.258863	SRF	1
BP	GO:0097090	presynaptic membrane organization	1/55	10/18614	0.0291648	0.0291648	0.258863	NLGN3	1
BP	GO:0097104	postsynaptic membrane assembly	1/55	10/18614	0.0291648	0.0291648	0.258863	NLGN3	1
BP	GO:0098917	retrograde trans-synaptic signaling	1/55	10/18614	0.0291648	0.0291648	0.258863	ABHD6	1
BP	GO:1901725	regulation of histone deacetylase activity	1/55	10/18614	0.0291648	0.0291648	0.258863	PRMT6	1
BP	GO:1903980	positive regulation of microglial cell activation	1/55	10/18614	0.0291648	0.0291648	0.258863	MMP8	1
BP	GO:1990700	nucleolar chromatin organization	1/55	10/18614	0.0291648	0.0291648	0.258863	RRP8	1
BP	GO:2000659	regulation of interleukin-1-mediated signaling pathway	1/55	10/18614	0.0291648	0.0291648	0.258863	ZNF675	1
BP	GO:0006486	protein glycosylation	3/55	226/18614	0.0291847	0.0291847	0.258863	GALNT3/GALNT9/MGAT2	3
BP	GO:0043413	macromolecule glycosylation	3/55	226/18614	0.0291847	0.0291847	0.258863	GALNT3/GALNT9/MGAT2	3
BP	GO:0002573	myeloid leukocyte differentiation	3/55	227/18614	0.0295151	0.0295151	0.258863	GPR68/INHBA/ZNF675	3
BP	GO:0001942	hair follicle development	2/55	91/18614	0.0296864	0.0296864	0.258863	INHBA/TGM3	2
BP	GO:0055006	cardiac cell development	2/55	92/18614	0.0302895	0.0302895	0.258863	INHBA/SRF	2
BP	GO:0048588	developmental cell growth	3/55	231/18614	0.0308565	0.0308565	0.258863	NLGN3/RAPH1/SRF	3
BP	GO:0016575	histone deacetylation	2/55	94/18614	0.0315104	0.0315104	0.258863	PRMT6/RRP8	2
BP	GO:0022404	molting cycle process	2/55	94/18614	0.0315104	0.0315104	0.258863	INHBA/TGM3	2
BP	GO:0022405	hair cycle process	2/55	94/18614	0.0315104	0.0315104	0.258863	INHBA/TGM3	2
BP	GO:0009743	response to carbohydrate	3/55	234/18614	0.0318835	0.0318835	0.258863	GPR68/SRF/ZNF236	3
BP	GO:0060560	developmental growth involved in morphogenesis	3/55	234/18614	0.0318835	0.0318835	0.258863	NLGN3/RAPH1/SRF	3
BP	GO:0002775	antimicrobial peptide production	1/55	11/18614	0.0320349	0.0320349	0.258863	ELANE	1
BP	GO:0032276	regulation of gonadotropin secretion	1/55	11/18614	0.0320349	0.0320349	0.258863	INHBA	1
BP	GO:0060433	bronchus development	1/55	11/18614	0.0320349	0.0320349	0.258863	SRF	1
BP	GO:0090009	primitive streak formation	1/55	11/18614	0.0320349	0.0320349	0.258863	SRF	1
BP	GO:1900222	negative regulation of amyloid-beta clearance	1/55	11/18614	0.0320349	0.0320349	0.258863	SRF	1
BP	GO:2001204	regulation of osteoclast development	1/55	11/18614	0.0320349	0.0320349	0.258863	GPR68	1
BP	GO:2001241	positive regulation of extrinsic apoptotic signaling pathway in absence of ligand	1/55	11/18614	0.0320349	0.0320349	0.258863	INHBA	1
BP	GO:0006909	phagocytosis	3/55	236/18614	0.0325781	0.0325781	0.258863	ALOX15/AZU1/ELANE	3
BP	GO:0031507	heterochromatin formation	2/55	96/18614	0.0327506	0.0327506	0.258863	CDKN1C/RRP8	2
BP	GO:0033673	negative regulation of kinase activity	3/55	239/18614	0.0336348	0.0336348	0.258863	CDKN1C/SOCS4/ZNF675	3
BP	GO:0032642	regulation of chemokine production	2/55	98/18614	0.0340097	0.0340097	0.258863	AZU1/ELANE	2
BP	GO:1903706	regulation of hemopoiesis	4/55	415/18614	0.0340566	0.0340566	0.258863	GPR68/INHBA/PRMT6/ZNF675	4
BP	GO:0006493	protein O-linked glycosylation	2/55	99/18614	0.0346463	0.0346463	0.258863	GALNT3/GALNT9	2
BP	GO:0032602	chemokine production	2/55	99/18614	0.0346463	0.0346463	0.258863	AZU1/ELANE	2
BP	GO:0001553	luteinization	1/55	12/18614	0.0348967	0.0348967	0.258863	INHBA	1
BP	GO:0002087	regulation of respiratory gaseous exchange by nervous system process	1/55	12/18614	0.0348967	0.0348967	0.258863	NLGN3	1
BP	GO:0009111	vitamin catabolic process	1/55	12/18614	0.0348967	0.0348967	0.258863	CYP4F12	1
BP	GO:0009176	pyrimidine deoxyribonucleoside monophosphate metabolic process	1/55	12/18614	0.0348967	0.0348967	0.258863	UPB1	1
BP	GO:0043589	skin morphogenesis	1/55	12/18614	0.0348967	0.0348967	0.258863	SRF	1
BP	GO:0052646	alditol phosphate metabolic process	1/55	12/18614	0.0348967	0.0348967	0.258863	ABHD6	1
BP	GO:0060379	cardiac muscle cell myoblast differentiation	1/55	12/18614	0.0348967	0.0348967	0.258863	SRF	1
BP	GO:0071372	cellular response to follicle-stimulating hormone stimulus	1/55	12/18614	0.0348967	0.0348967	0.258863	INHBA	1
BP	GO:0071514	genomic imprinting	1/55	12/18614	0.0348967	0.0348967	0.258863	CDKN1C	1
BP	GO:0150065	regulation of deacetylase activity	1/55	12/18614	0.0348967	0.0348967	0.258863	PRMT6	1
BP	GO:1903238	positive regulation of leukocyte tethering or rolling	1/55	12/18614	0.0348967	0.0348967	0.258863	ELANE	1
BP	GO:1903977	positive regulation of glial cell migration	1/55	12/18614	0.0348967	0.0348967	0.258863	RRAS2	1
BP	GO:0050764	regulation of phagocytosis	2/55	101/18614	0.0359335	0.0359335	0.258863	ALOX15/AZU1	2
BP	GO:0030316	osteoclast differentiation	2/55	102/18614	0.036584	0.036584	0.258863	GPR68/ZNF675	2
BP	GO:0042593	glucose homeostasis	3/55	248/18614	0.0369116	0.0369116	0.258863	GPR68/SRF/ZNF236	3
BP	GO:0045639	positive regulation of myeloid cell differentiation	2/55	103/18614	0.0372391	0.0372391	0.258863	GPR68/INHBA	2
BP	GO:0033500	carbohydrate homeostasis	3/55	249/18614	0.0372856	0.0372856	0.258863	GPR68/SRF/ZNF236	3
BP	GO:0006959	humoral immune response	3/55	250/18614	0.0376615	0.0376615	0.258863	AZU1/DEFA4/ELANE	3
BP	GO:0045017	glycerolipid biosynthetic process	3/55	250/18614	0.0376615	0.0376615	0.258863	ALOX15/PIGV/SOCS4	3
BP	GO:0005513	detection of calcium ion	1/55	13/18614	0.0377502	0.0377502	0.258863	KCNMB4	1
BP	GO:0042117	monocyte activation	1/55	13/18614	0.0377502	0.0377502	0.258863	AZU1	1
BP	GO:0032760	positive regulation of tumor necrosis factor production	2/55	105/18614	0.0385627	0.0385627	0.258863	AZU1/MMP8	2
BP	GO:0070828	heterochromatin organization	2/55	105/18614	0.0385627	0.0385627	0.258863	CDKN1C/RRP8	2
BP	GO:0042391	regulation of membrane potential	4/55	433/18614	0.0388598	0.0388598	0.258863	KCNK7/KCNMB4/NLGN3/USP53	4
BP	GO:0008654	phospholipid biosynthetic process	3/55	255/18614	0.0395703	0.0395703	0.258863	ALOX15/PIGV/SOCS4	3
BP	GO:0045936	negative regulation of phosphate metabolic process	4/55	439/18614	0.0405435	0.0405435	0.258863	CDKN1C/INHBA/SOCS4/ZNF675	4
BP	GO:0090398	cellular senescence	2/55	108/18614	0.0405816	0.0405816	0.258863	PRMT6/SRF	2
BP	GO:0007175	negative regulation of epidermal growth factor-activated receptor activity	1/55	14/18614	0.0405954	0.0405954	0.258863	SOCS4	1
BP	GO:0009158	ribonucleoside monophosphate catabolic process	1/55	14/18614	0.0405954	0.0405954	0.258863	UPB1	1
BP	GO:0009159	deoxyribonucleoside monophosphate catabolic process	1/55	14/18614	0.0405954	0.0405954	0.258863	UPB1	1
BP	GO:0030049	muscle filament sliding	1/55	14/18614	0.0405954	0.0405954	0.258863	MYBPC3	1
BP	GO:0042182	ketone catabolic process	1/55	14/18614	0.0405954	0.0405954	0.258863	CYP4F12	1
BP	GO:0042541	hemoglobin biosynthetic process	1/55	14/18614	0.0405954	0.0405954	0.258863	INHBA	1
BP	GO:0045059	positive thymic T cell selection	1/55	14/18614	0.0405954	0.0405954	0.258863	SRF	1
BP	GO:0045348	positive regulation of MHC class II biosynthetic process	1/55	14/18614	0.0405954	0.0405954	0.258863	AZU1	1
BP	GO:0046049	UMP metabolic process	1/55	14/18614	0.0405954	0.0405954	0.258863	UPB1	1
BP	GO:0046462	monoacylglycerol metabolic process	1/55	14/18614	0.0405954	0.0405954	0.258863	ABHD6	1
BP	GO:0050930	induction of positive chemotaxis	1/55	14/18614	0.0405954	0.0405954	0.258863	AZU1	1
BP	GO:0010563	negative regulation of phosphorus metabolic process	4/55	440/18614	0.0408281	0.0408281	0.258863	CDKN1C/INHBA/SOCS4/ZNF675	4
BP	GO:0042116	macrophage activation	2/55	109/18614	0.0412634	0.0412634	0.258863	AZU1/MMP8	2
BP	GO:0045814	negative regulation of gene expression, epigenetic	2/55	109/18614	0.0412634	0.0412634	0.258863	CDKN1C/RRP8	2
BP	GO:1903557	positive regulation of tumor necrosis factor superfamily cytokine production	2/55	109/18614	0.0412634	0.0412634	0.258863	AZU1/MMP8	2
BP	GO:0002444	myeloid leukocyte mediated immunity	2/55	110/18614	0.0419495	0.0419495	0.258863	AZU1/ELANE	2
BP	GO:0006367	transcription initiation at RNA polymerase II promoter	2/55	111/18614	0.0426399	0.0426399	0.258863	MED21/SRF	2
BP	GO:0001977	renal system process involved in regulation of blood volume	1/55	15/18614	0.0434324	0.0434324	0.258863	CYP4F12	1
BP	GO:0009173	pyrimidine ribonucleoside monophosphate metabolic process	1/55	15/18614	0.0434324	0.0434324	0.258863	UPB1	1
BP	GO:0035358	regulation of peroxisome proliferator activated receptor signaling pathway	1/55	15/18614	0.0434324	0.0434324	0.258863	ALOX15	1
BP	GO:0043652	engulfment of apoptotic cell	1/55	15/18614	0.0434324	0.0434324	0.258863	ALOX15	1
BP	GO:0044065	regulation of respiratory system process	1/55	15/18614	0.0434324	0.0434324	0.258863	NLGN3	1
BP	GO:0060099	regulation of phagocytosis, engulfment	1/55	15/18614	0.0434324	0.0434324	0.258863	ALOX15	1
BP	GO:0060347	heart trabecula formation	1/55	15/18614	0.0434324	0.0434324	0.258863	SRF	1
BP	GO:1905153	regulation of membrane invagination	1/55	15/18614	0.0434324	0.0434324	0.258863	ALOX15	1
BP	GO:0021761	limbic system development	2/55	115/18614	0.045444	0.045444	0.258863	PHLPP2/SRF	2
BP	GO:0042303	molting cycle	2/55	115/18614	0.045444	0.045444	0.258863	INHBA/TGM3	2
BP	GO:0042633	hair cycle	2/55	115/18614	0.045444	0.045444	0.258863	INHBA/TGM3	2
BP	GO:0021537	telencephalon development	3/55	270/18614	0.0455876	0.0455876	0.258863	INHBA/PHLPP2/SRF	3
BP	GO:0001824	blastocyst development	2/55	116/18614	0.0461556	0.0461556	0.258863	MED21/SRF	2
BP	GO:0006476	protein deacetylation	2/55	116/18614	0.0461556	0.0461556	0.258863	PRMT6/RRP8	2
BP	GO:0007158	neuron cell-cell adhesion	1/55	16/18614	0.0462611	0.0462611	0.258863	NLGN3	1
BP	GO:0033275	actin-myosin filament sliding	1/55	16/18614	0.0462611	0.0462611	0.258863	MYBPC3	1
BP	GO:0043508	negative regulation of JUN kinase activity	1/55	16/18614	0.0462611	0.0462611	0.258863	ZNF675	1
BP	GO:0046135	pyrimidine nucleoside catabolic process	1/55	16/18614	0.0462611	0.0462611	0.258863	UPB1	1
BP	GO:0055091	phospholipid homeostasis	1/55	16/18614	0.0462611	0.0462611	0.258863	RCN3	1
BP	GO:0090136	epithelial cell-cell adhesion	1/55	16/18614	0.0462611	0.0462611	0.258863	SRF	1
BP	GO:0051702	biological process involved in interaction with symbiont	2/55	118/18614	0.0475909	0.0475909	0.258863	AZU1/ELANE	2
BP	GO:0018210	peptidyl-threonine modification	2/55	119/18614	0.0483148	0.0483148	0.258863	AZU1/GALNT3	2
BP	GO:0051101	regulation of DNA binding	2/55	120/18614	0.0490426	0.0490426	0.258863	MMP8/ZNF675	2
BP	GO:0007000	nucleolus organization	1/55	17/18614	0.0490816	0.0490816	0.258863	RRP8	1
BP	GO:0018216	peptidyl-arginine methylation	1/55	17/18614	0.0490816	0.0490816	0.258863	PRMT6	1
BP	GO:0030322	stabilization of membrane potential	1/55	17/18614	0.0490816	0.0490816	0.258863	KCNK7	1
BP	GO:0032274	gonadotropin secretion	1/55	17/18614	0.0490816	0.0490816	0.258863	INHBA	1
BP	GO:0043129	surfactant homeostasis	1/55	17/18614	0.0490816	0.0490816	0.258863	RCN3	1
BP	GO:0060080	inhibitory postsynaptic potential	1/55	17/18614	0.0490816	0.0490816	0.258863	NLGN3	1
BP	GO:0097154	GABAergic neuron differentiation	1/55	17/18614	0.0490816	0.0490816	0.258863	INHBA	1
BP	GO:1901569	fatty acid derivative catabolic process	1/55	17/18614	0.0490816	0.0490816	0.258863	CYP4F12	1
BP	GO:1903236	regulation of leukocyte tethering or rolling	1/55	17/18614	0.0490816	0.0490816	0.258863	ELANE	1
BP	GO:0051348	negative regulation of transferase activity	3/55	279/18614	0.0494048	0.0494048	0.258863	CDKN1C/SOCS4/ZNF675	3
BP	GO:0098773	skin epidermis development	2/55	121/18614	0.0497745	0.0497745	0.258863	INHBA/TGM3	2
CC	GO:0035580	specific granule lumen	4/58	62/19518	3.44e-05	3.44e-05	0.00333487	DEFA4/ELANE/MMP8/OLFM4	4
CC	GO:0042581	specific granule	4/58	160/19518	0.0013079	0.0013079	0.0457964	DEFA4/ELANE/MMP8/OLFM4	4
CC	GO:0034774	secretory granule lumen	5/58	322/19518	0.00265539	0.00265539	0.0457964	AZU1/DEFA4/ELANE/MMP8/OLFM4	5
CC	GO:0036379	myofilament	2/58	26/19518	0.00269418	0.00269418	0.0457964	MYBPC3/MYBPHL	2
CC	GO:0060205	cytoplasmic vesicle lumen	5/58	325/19518	0.00276353	0.00276353	0.0457964	AZU1/DEFA4/ELANE/MMP8/OLFM4	5
CC	GO:0031983	vesicle lumen	5/58	327/19518	0.00283738	0.00283738	0.0457964	AZU1/DEFA4/ELANE/MMP8/OLFM4	5
CC	GO:0019898	extrinsic component of membrane	4/58	288/19518	0.0105517	0.0105517	0.112825	ALOX15/AZU1/SOCS4/TGM3	4
CC	GO:0005766	primary lysosome	3/58	155/19518	0.0110171	0.0110171	0.112825	AZU1/DEFA4/ELANE	3
CC	GO:0042582	azurophil granule	3/58	155/19518	0.0110171	0.0110171	0.112825	AZU1/DEFA4/ELANE	3
CC	GO:1904724	tertiary granule lumen	2/58	55/19518	0.0116504	0.0116504	0.112825	MMP8/OLFM4	2
CC	GO:0070820	tertiary granule	3/58	164/19518	0.0128215	0.0128215	0.112879	ENPP4/MMP8/OLFM4	3
CC	GO:0031234	extrinsic component of cytoplasmic side of plasma membrane	2/58	80/19518	0.0236477	0.0236477	0.173318	ALOX15/TGM3	2
CC	GO:0030017	sarcomere	3/58	213/19518	0.0254841	0.0254841	0.173318	ITGB1BP2/MYBPC3/MYBPHL	3
CC	GO:0098982	GABA-ergic synapse	2/58	84/19518	0.0258915	0.0258915	0.173318	ABHD6/NLGN3	2
CC	GO:0045171	intercellular bridge	2/58	89/19518	0.0288129	0.0288129	0.173318	OLFM4/PHLPP2	2
CC	GO:0035578	azurophil granule lumen	2/58	91/19518	0.0300169	0.0300169	0.173318	AZU1/ELANE	2
CC	GO:0030016	myofibril	3/58	233/19518	0.0320476	0.0320476	0.173318	ITGB1BP2/MYBPC3/MYBPHL	3
CC	GO:0032280	symmetric synapse	1/58	11/19518	0.0322145	0.0322145	0.173318	NLGN3	1
CC	GO:0043292	contractile fiber	3/58	243/19518	0.035631	0.035631	0.18161	ITGB1BP2/MYBPC3/MYBPHL	3
CC	GO:0005677	chromatin silencing complex	1/58	13/19518	0.0379611	0.0379611	0.183812	RRP8	1
CC	GO:0042622	photoreceptor outer segment membrane	1/58	16/19518	0.0465182	0.0465182	0.204769	PHLPP2	1
CC	GO:0098985	asymmetric, glutamatergic, excitatory synapse	1/58	16/19518	0.0465182	0.0465182	0.204769	NLGN3	1
MF	GO:0004653	polypeptide N-acetylgalactosaminyltransferase activity	2/59	19/18369	0.00167442	0.00167442	0.234168	GALNT3/GALNT9	2
MF	GO:0016758	hexosyltransferase activity	4/59	195/18369	0.00355445	0.00355445	0.234168	GALNT3/GALNT9/MGAT2/PIGV	4
MF	GO:0008376	acetylgalactosaminyltransferase activity	2/59	34/18369	0.00532612	0.00532612	0.234168	GALNT3/GALNT9	2
MF	GO:0016757	glycosyltransferase activity	4/59	266/18369	0.0104919	0.0104919	0.234168	GALNT3/GALNT9/MGAT2/PIGV	4
MF	GO:0008194	UDP-glycosyltransferase activity	3/59	143/18369	0.0109287	0.0109287	0.234168	GALNT3/GALNT9/MGAT2	3
MF	GO:0008201	heparin binding	3/59	168/18369	0.0168052	0.0168052	0.234168	AZU1/ELANE/PCOLCE2	3
MF	GO:0004252	serine-type endopeptidase activity	3/59	170/18369	0.0173383	0.0173383	0.234168	AZU1/ELANE/MMP8	3
MF	GO:0030145	manganese ion binding	2/59	65/18369	0.0185319	0.0185319	0.234168	GALNT3/MGAT2	2
MF	GO:0008236	serine-type peptidase activity	3/59	190/18369	0.0231881	0.0231881	0.234168	AZU1/ELANE/MMP8	3
MF	GO:0017171	serine hydrolase activity	3/59	194/18369	0.0244718	0.0244718	0.234168	AZU1/ELANE/MMP8	3
MF	GO:0015279	store-operated calcium channel activity	1/59	10/18369	0.0316667	0.0316667	0.234168	ORAI2	1
MF	GO:0015643	toxic substance binding	1/59	10/18369	0.0316667	0.0316667	0.234168	AZU1	1
MF	GO:0070878	primary miRNA binding	1/59	10/18369	0.0316667	0.0316667	0.234168	SRF	1
MF	GO:0032036	myosin heavy chain binding	1/59	11/18369	0.0347786	0.0347786	0.234168	MYBPC3	1
MF	GO:0099508	voltage-gated monoatomic ion channel activity involved in regulation of presynaptic membrane potential	1/59	11/18369	0.0347786	0.0347786	0.234168	KCNMB4	1
MF	GO:0004861	cyclin-dependent protein serine/threonine kinase inhibitor activity	1/59	12/18369	0.0378807	0.0378807	0.234168	CDKN1C	1
MF	GO:0015269	calcium-activated potassium channel activity	1/59	12/18369	0.0378807	0.0378807	0.234168	KCNMB4	1
MF	GO:0016273	arginine N-methyltransferase activity	1/59	12/18369	0.0378807	0.0378807	0.234168	PRMT6	1
MF	GO:0016274	protein-arginine N-methyltransferase activity	1/59	12/18369	0.0378807	0.0378807	0.234168	PRMT6	1
MF	GO:0005539	glycosaminoglycan binding	3/59	232/18369	0.0385484	0.0385484	0.234168	AZU1/ELANE/PCOLCE2	3
MF	GO:0031432	titin binding	1/59	13/18369	0.040973	0.040973	0.234168	MYBPC3	1
MF	GO:0140939	histone H4 methyltransferase activity	1/59	13/18369	0.040973	0.040973	0.234168	PRMT6	1
MF	GO:0042043	neurexin family protein binding	1/59	14/18369	0.0440555	0.0440555	0.234168	NLGN3	1
MF	GO:0070696	transmembrane receptor protein serine/threonine kinase binding	1/59	14/18369	0.0440555	0.0440555	0.234168	INHBA	1
MF	GO:0047372	acylglycerol lipase activity	1/59	15/18369	0.0471283	0.0471283	0.234168	ABHD6	1
